# Supplementary material for: Cleaning up our disinfectants: usage of antimicrobial biocides in direct-to-consumer products in Australia
Source: Access Microbiol. 2024 Feb 14;6(2):000714.v3. doi: 10.1099/acmi.0.000714.v3 (PMC10928397; doi:10.1099/acmi.0.000714.v3)
Supplement: Supplementary material 2 [file acmi-6-714.v3-s002.xlsx]

## Sheet: Intro
	This spreadsheet contains the full results of a survey completed to determine the types of antimicrobial biocides used in direct-to-consumer products available in Australia.
	The following sheets are included:
	Full database includes biocide presence and concentration (if provided) for all products found on websites for major supermarket and chemist retailers in Australia. Note that chemicals with the potential to be used as biocides are included even though some additives, such as tetrasodium EDTA or citric acid, can fulfill other roles. Product categories surveyed are: antiseptic creams/solutions/powd…
	Biocide usage by group shows the biocides used in different product classes, summarised by biocide class (quaternary ammonium compound, alcohol etc)
	Individual biocide usage shows the biocides used in different product classes, without summarising by biocide class
	Claims summarises the representations on antimicrobial efficacy made on product packaging

## Sheet: Full_database
Product category	Brand	ARTG code	Product name	Claims	Active ingredient 1 (antimicrobial)	Concentration 1 (%)	Active ingredient 2	Concentration 2 (%)	Active ingredient 3	Concentration (%)	Active ingredient 4	Concentration (%)	User	Website
Antiseptics	Bepanthen	AUST R 131912	Bepanthen First Aid Antiseptic Cream	Effective in treating minor cuts and abrasions	Chlorhexidine hydrochloride	0.55	-	-	-	-	-	-	All general public	https://www.chemistwarehouse.com.au/buy/52063/bepanthen-first-aid-antiseptic-cream-100g
Antiseptics	Bepanthen	AUST R 182923	Bepanthen First Aid Antiseptic Cream	Protects damaged skin from infection, assist treatment of cuts, abrasions, insect bites/stings & sunburns	Benzalkonium chloride	0.05	-	-	-	-	-	-	All general public	https://www.bepanthen.com.au/bepanthen-range/bepanthen-antiseptic-cream
Antiseptics	Betadine	AUST R 30103	Antiseptic Liquid Spray	Kills bacteria commonly responsible for minor cults and abrasions	Povidone Iodine	5	-	-	-	-	-	-	All general public	https://betadine.com.au/products/antiseptic-spray/
Antiseptics	Betadine	AUST R 29559	Antiseptic First Aid Cream	Prevents infections in minor burns, cuts and abrasions	Povidone Iodine	5	-	-	-	-	-	-	All general public	https://betadine.com.au/products/antiseptic-cream/
Antiseptics	Betadine	AUST R 29561	Antiseptic Ointment	Prevents infections in minor burns, cuts and abrasions. Recommended for treating infected skin around the nails	Povidone Iodine	10	-	-	-	-	-	-	All general public	https://betadine.com.au/products/antiseptic-ointment/
Antiseptics	Betadine	AUST R 306917	Betadine Antiseptic Topical Solution	Kills bacteria commonly responsible for minor wound and minor skin infections. Does not permanenntly stain skin and natural fabrics	Povidone Iodine	10	-	-	-	-	-	-	All general public	https://betadine.com.au/products/betadine-antiseptic-topical-solution/
Antiseptics	Savlon	AUST R 11247	Savlon Antiseptic Cream for Cuts Grazes Bites	Contains germ-killing and cleansing agents	Chlorhexidine hydrochloride	-	Cetrimide	-	Phenoxyethanol	0.36	-	-	General public excluding children <3 years of age	https://www.chemistwarehouse.com.au/buy/31228/savlon-antiseptic-cream-for-cuts-grazes-bites-50g
Antiseptics	Medicreme	AUST R 16131	Medicreme Antiseptic Cream	antiseptic cream for cuts, abrasions, mild sunburn, mild burns and scalds. It also provides relief for itching due to non-poisonous bites and stings	Chlorhexidine acetate	0.15	Cetrimide	-	Hexamidine isethionate	0.15	-	-	All general public	https://www.chemistwarehouse.com.au/buy/62852/medicreme-antiseptic-cream-50g
Antiseptics	Dettol	AUST R 73357	Dettol Antiseptic Wound Wash Spray	Protect minor wounds from germs & infection	Benzalkonium chloride	0.198	-	-	-	-	-	-	General public excluding children <1 year of age	https://www.dettol.com.au/personal-hygiene/first-aid-antiseptics/dettol-antiseptic-wound-wash-spray-100ml/
Antiseptics	Dettol	AUST R 61404	Dettol Classic Antiseptic Liquid		Chloroxylenol	-	-	-	-	-	-	-	All general public	https://www.dettol.com.au/personal-hygiene/first-aid-antiseptics/dettol-classic-antiseptic-liquid-125ml/
Antiseptics	Medisept	AUST R 92248	Medisept Antiseptic Body Piercing After Care Gel	For care of navel and nose piercings	Benzalkonium chloride	0.125	Methylparaben	-	Ethanol	-	-	-	All general public	https://www.chemistwarehouse.com.au/buy/72610/medisept-antiseptic-body-piercing-after-care-gel-20g
Antiseptics	Thursday Plantation	AUST L 167903	Thursday Plantation Tea Tree Antiseptic Cream	Management of minor wounds, cuts, scratches and abrasions	Melaleuca Oil	5	-	-	-	-	-	-	All general public	https://www.chemistwarehouse.com.au/buy/64515/thursday-plantation-tea-tree-antiseptic-cream-100g
Antiseptics	Isocol	AUST R 61358	Isocol Rubbing Alcohol	Kills germs on skin	Isopropanol	64	-	-	-	-	-	-	All general public	https://www.isocol.com.au/
Antiseptics	NappyGoo	AUST L 75440	NappyGoo Cream	For treating Nappy Rashes	Melaleuca Oil	-	-	-	-	-	-	-	Babies	https://www.nappygoo.com.au/
Antiseptics	Medi Pulv	AUST R 16129	Medi Pulv Antiseptic Powder	touch-free first aid treatment for cuts, abrasions, superficial burns and scalds.	Chlorhexidine hydrochloride	1	Hexamidine isethionate	0.15	-	-	-	-	All general public	https://www.chemistwarehouse.com.au/buy/35802/medi-pulv-antiseptic-powder-25g
Antiseptics	-	AUST R 14946	EDP Antiseptic First Aid Powder		Povidone Iodine	14.5	-	-	-	-	-	-	All general public	https://www.chemistwarehouse.com.au/buy/64462/edp-antiseptic-first-aid-powder-20g
Antiseptics	Microshield	AUST R 30954	Microshield 5 Chlorhexidine Antiseptic Concentrate	Aseptic concentrate	Chlorhexidine gluconate	5	-	-	-	-	-	-	All general public	https://www.chemistwarehouse.com.au/buy/64464/microshield-5-chlorhexidine-antiseptic-concentrate-500ml
Antiseptics	SOOV	AUST R 10620	EGO SOOV Cream	prevent the infection of cuts, grazes, minor burns, scalds and sunburn.	Chlorhexidine gluconate	-	Cetrimide	1	-	-	-	-	All general public	https://www.soov.com.au/our-products/soov-cream.html
Antiseptics	Mundicare	AUST L 266548	Mundicare Antiseptic Spray	Assist in cleaning minor wounds	Melaleuca Oil	4	-	-	-	-	-	-	All general public	https://www.pharmacy4less.com.au/mundicare-antiseptic-spray-50ml.html
Antiseptics	Apo Health	AUST R 281618	Apo Health Antiseptic Solution	Prevents infection in minor cuts, wounds and abrasions	Povidone Iodine	10	-	-	-	-	-	-	All general public	https://www.pharmacy4less.com.au/apo-health-antiseptic-solution-100ml.html
Antiseptics	Band-Aid	-	Band-Aid Antibacterial Hand Sanitising Solution	Kills 99.9% of germs	Isopropanol	60	-	-	-	-	-	-	All general public	https://www.chemistwarehouse.com.au/buy/116831/band-aid-antibacterial-hand-sanitising-solution-250ml
Hand sanitiser	Sanitiseroo	-	TGA/WHO Formula Hand Sanitiser Spray	suitable for use in medical and hospital devices	Ethanol	80	Hydrogen peroxide	-	-	-	-	-	All general public	https://sanitiseroo.com.au/80-alcohol-based-tga-who-formula-hand-sanitiser-spray/
Hand sanitiser	Dettol	-	Dettol Instant Liquid Hand Sanitiser Original	Kills 99.9% of germs without water	Ethanol	-	-	-	-	-	-	-	All general public	https://www.chemistwarehouse.com.au/buy/52060/dettol-instant-liquid-hand-sanitiser-original-antibacterial-50ml
Hand sanitiser	Health + Beauty	-	Health & Beauty Hand Sanitiser	Kills 99.99% of germs without water	Ethanol	-	-	-	-	-	-	-	All general public	https://www.chemistwarehouse.com.au/buy/100433/health-beauty-hand-sanitiser-60ml-limited-edition
Hand sanitiser	Aqium	-	Aqium Antibacterial Hand Sanitiser	Kills 99.99% of germs fast	Ethanol	77	-	-	-	-	-	-	All general public	https://www.chemistwarehouse.com.au/buy/65513/aqium-antibacterial-hand-sanitiser-1l
Hand sanitiser	Palmolive	-	Palmolive Non-sticky Hand Sanitiser Japanese Cherry Blossom Pump	Kills 99.9% of germs	Ethanol	70	Tetrasodium EDTA	-	-	-	-	-	All general public	https://www.chemistwarehouse.com.au/buy/89006/palmolive-non-sticky-hand-sanitiser-japanese-cherry-blossom-pump-200ml
Hand sanitiser	Lifebuoy	-	Lifebuoy Hand Sanitiser Spray	Kills 99.9% of germs	Ethanol	-	-	-	-	-	-	-	All general public	https://www.chemistwarehouse.com.au/buy/100609/lifebuoy-hand-sanitiser-spray-150ml
Hand sanitiser	Soodox	-	Soodox Vytal Antibacterial Hand Sanitiser	Kills 99.99% of germs without water or soap	Ethanol	70	Tetrasodium EDTA	-	-	-	-	-	All general public	https://www.chemistwarehouse.com.au/buy/100768/soodox-vytal-antibacterial-hand-sanitiser-200ml
Hand sanitiser	Piksters	-	Piksters Shield Hand Sanitiser	Kills 99.9% of germs	Ethanol	75	-	-	-	-	-	-	All general public	https://piksters.com/product/piksters-shield-hand-sanitiser-1ltr-refill/
Hand sanitiser	Micro19	-	Micro19 Hand Sanitiser	Kills 99.9% of germs	Ethanol	66	-	-	-	-	-	-	All general public	https://caresafe.com.au/product/300ml-micro19-hand-sanitiser-pump/
Hand sanitiser	Goat	-	Goat Antibacterial Hand Sanitiser Alcohol Spray	Kills 99.9% of germs	Ethanol	70	-	-	-	-	-	-	All general public	https://www.chemistwarehouse.com.au/buy/101093/goat-antibacterial-hand-sanitiser-alcohol-spray-120ml
Hand sanitiser	La Clinica	-	La Clinica All-Purpose Fast Acting Hand Sanitiser Gel	Kills 99.9% of germs quickly	Ethanol	70	-	-	-	-	-	-	All general public	https://www.laclinica.com/products/all-purpose-hand-sanitiser-gel
Hand sanitiser	Sukin	-	Sukin Antibacterial Hand Sanitiser Gel	Kills 99.9% of germs	Ethanol	70	-	-	-	-	-	-	All general public	https://sukinnaturals.com.au/collections/hand-sanitiser/products/antibacterial-hand-sanitiser-pump-125ml
Hand sanitiser	Eucyl	-	BUG-grrr OFF Eucyl Antibacterial Hand Sanitiser	Kills 99.9% of germs and bacteria	Ethanol	70	-	-	-	-	-	-	All general public	https://www.chemistwarehouse.com.au/buy/100766/bug-grrr-off-eucyl-antibacterial-hand-sanitiser-250ml
Hand sanitiser	Seven Wonders	-	Seven Wonders Hand Sanitiser Gel	Kills 99.9% of germs	Ethanol	75	-	-	-	-	-	-	All general public	https://www.chemistwarehouse.com.au/buy/101988/seven-wonders-hand-sanitiser-gel-75ml
Hand sanitiser	Oz Guard	-	Oz Guard Instant Hand Sanitiser	Kills 99.99% of germs	Ethanol	70	-	-	-	-	-	-	All general public	https://www.chemistwarehouse.com.au/buy/100590/oz-guard-instant-hand-sanitiser-750ml
Hand sanitiser	Microshield	AUST R 205184	Microshield Angel Blue Antimicrobial Hand Gel 500ml	Kills bacteria without water	Ethanol	70	-	-	-	-	-	-	All general public	https://www.chemistwarehouse.com.au/buy/74412/microshield-angel-blue-antimicrobial-hand-gel-500ml
Hand sanitiser	Scotts	-	Scotts Aloe Hand Sanitiser	Kills 99.9% of germs	Ethanol	70	-	-	-	-	-	-	All general public	https://www.chemistwarehouse.com.au/buy/100301/scotts-aloe-hand-sanitiser-500ml
Hand sanitiser	Sanitiseroo	-	75% Alcohol Based Hand Sanitiser Gel	Kills 99.9% of germs fast	Ethanol	75	-	-	-	-	-	-	All general public	https://sanitiseroo.com.au/75-alcohol-based-hand-sanitiser-gel/
Hand sanitiser	Sanitiseroo	-	80% Alcohol Based Hand Sanitiser Gel	Kills 99.99% of germs fast	Ethanol	80	-	-	-	-	-	-	All general public	https://sanitiseroo.com.au/80-alcohol-based-hand-sanitiser-gel/
Hand sanitiser	Elyptol	-	ELYPTOL ANTIMICROBIAL HAND SANITISER GEL	Kills germs rapidly	Ethanol	70	-	-	-	-	-	-	All general public	https://au.elyptol.com/collections/hand-sanitizer-gels/products/antimicrobial-hand-sanitiser-gel-60ml-1
Hand sanitiser	Antibacterial Protection	-	Frozen 2 Hand Sanitiser	Quick & Convenient Kills germs	Ethanol	75	-	-	-	-	-	-	All general public	https://www.chemistwarehouse.com.au/buy/102165/frozen-2-hand-sanitiser-350ml
Hand sanitiser	Nickelodeon	-	Paw Patrol Hand Sanitiser	Kills 99.9% of germs no water required	Ethanol	75	-	-	-	-	-	-	All general public	https://www.chemistwarehouse.com.au/buy/102164/paw-patrol-hand-sanitiser-350ml
Hand sanitiser	As It Falls	-	AS IT FALLS Antibacterial Hand Sanitiser	Kills 99.99% of germs	Ethanol	75	-	-	-	-	-	-	All general public	https://www.asitfalls.com/products/hand-sanitiser
Hand sanitiser	Thank You	-	Antibacterial Hand & Surface Sanitiser	Kills 99.9% of germs	Ethanol	-	-	-	-	-	-	-	All general public	https://thankyou.co/products/antibacterial-hand-surface-sanitiser
Hand sanitiser	DR. BRONNER'S	-	DR. BRONNER'S Lavender Organic Hand Sanitizer	99.9% effective against germs	Ethanol	62	-	-	-	-	-	-	All general public	https://www.priceline.com.au/dr-bronner-s-lavender-organic-hand-sanitizer-59-ml
Hand sanitiser	24 Daily	-	24 Daily Instant Hand Sanitiser	Kills 99.99% of germs	Ethanol	-	-	-	-	-	-	-	All general public	https://terrywhitechemmart.com.au/shop/product/24-daily-instant-hand-sanitiser-1-litre
Hand sanitiser	Crystawash 24	-	Crystawash 24 Foaming Hand Sanitiser	Kills 99.99% of germs	Phenoxyethanol	-	DTSACI	-	Benzalkonium chloride	-	-	-	All general public	https://terrywhitechemmart.com.au/shop/product/crystawash-24-foaming-hand-sanitiser-500ml
Hand sanitiser	Natio Australia	-	Natio Orange & Lavender Hand Sanitiser	Kills 99.9% of germs	Ethanol	-	-	-	-	-	-	-	All general public	https://terrywhitechemmart.com.au/shop/product/natio-orange-lavender-hand-sanitiser-90ml
Hand sanitiser	White King	-	White King Hand Sanitiser Antibacterial	Kills 99.99% of germs	Ethanol	70	Lactic acid	-	-	-	-	-	All general public	https://pental.com.au/product/white-king-hand-sanitiser-antibacterial/
Hand sanitiser	Siruini	-	Siruini Hand sanitizer	Kills more than 99.9% of viruses, bacteria and germs	Ethanol	75	-	-	-	-	-	-	All general public	https://www.maddogprint.com.au/product/50ml-hand-sanitiser-gel-perth-australia/
Hand sanitiser	Purell	-	PURELL HAND SANITISER PUMP	Kills most common germs	Ethanol	72	-	-	-	-	-	-	All general public	https://www.wesalute.com.au/4_dash_3691_dash_12/PURELL-HAND-SANITISER-PUMP-350ML/pd.php
Hand sanitiser	Avagard	-	AVAGARD ANTISEPTIC HAND SANITISER	Broad spectrum activity killing 99.99% of pathogens including MRSA	Ethanol	70	Chlorhexidine gluconate	-	-	-	-	-	All general public	https://solmed.com.au/collections/hand-sanitisers/products/avagard-antiseptic-hand-rub-500ml-pump-bottle
Hand sanitiser	Reynard	-	ANTIBACTERIAL HAND GEL 60ML ENRICHED WITH ALOE VERA & VITAMIN E	Kills 99.9% of common germs	Ethanol	-	-	-	-	-	-	-	All general public	https://solmed.com.au/collections/hand-sanitisers/products/antibacterial-hand-gel-60ml-enriched-with-aloe-vera-vitamin-e
Hand sanitiser	Hand Sanitiser Gel	-	Hand Sanitiser Gel	Kills 99.99% of germs and bacteria	Ethanol	75	-	-	-	-	-	-	All general public	https://psctrading.com.au/product/hand-sanitiser-72-gel-with-aloe-vera-100ml/
Hand sanitiser	Hand Sanitiser Experts	-	60ml Antibacterial Hand Sanitiser	Effective at eliminating 99.9% of germs and bacteria	Ethanol	65	-	-	-	-	-	-	All general public	https://handsanitiserexperts.com.au/hand-sanitisers/60ml-antibacterial-hand-sanitiser-gel.html
Hand sanitiser	DB	-	Anti-bacterial Instant Hand Sanitiser	Kills 99.9% of germs	Ethanol	70	-	-	-	-	-	-	All general public	https://www.dbcosmetics.com.au/products/anti-bacterial-instant-hand-sanitiser-500ml
Hand sanitiser	Babyhood	-	Advanced Medical Grade Hand Sanitiser	Kills 99.9% of germs, medical grade	Ethanol	70	-	-	-	-	-	-	All general public	https://www.babyhood.com.au/product/advanced-medical-grade-hand-sanitiser-500ml/
Hand sanitiser	The Body Shop	-	Lemon Cleansing Antibacterial Hand Sanitiser	Kills 99.9% of bacteria	Ethanol	70	-	-	-	-	-	-	All general public	https://www.beautyheaven.com.au/product/the-body-shop/lemon-cleansing-antibacterial-hand-sanitiser/
Hand sanitiser	Stay Safe	-	Hand sanitiser 1l	Kills 99.9% of germs	Ethanol	70	-	-	-	-	-	-	All general public	https://spreadgoodvibesonly.com.au/hand-sanitiser-1l/
Hand sanitiser	Jasol	-	Jasol Hand Sanitiser	Fast acting sanitiser	Ethanol	80	-	-	-	-	-	-	All general public	https://www.thegoods.com.au/hand-sanitiser/jasol-hand-sanitiser-matty-to-finish-setting-up
Hand sanitiser	Zero Dust	-	Zero Dust Hand Sanitiser	Eliminates unwanted bacteria from the skin and hands without water or towels	Ethanol	-	-	-	-	-	-	-	All general public	https://www.dineachook.com.au/500ml-hand-sanitiser-pump-bottle-70-alcohol-aloe-vera-gel/
Hand sanitiser	Jaybro	-	500ml Waterless Hand Sanitiser	Kills 99.9% of bacteria within 30 seconds	Ethanol	70	-	-	-	-	-	-	All general public	https://www.jaybro.com.au/instant-hand-sanitizer.html
Hand sanitiser	Black Chicken	-	Black Chicken Hand Sanitiser	Kills 99.9% of bacteria	Ethanol	80	-	-	-	-	-	-	All general public	https://blackchicken.com.au/products/hand-sanitiser
Hand sanitiser	HydroChem	-	Hand Sanitiser – 12 x 500ml – ON SALE	Kills 99.9% of germs	Ethanol	-	-	-	-	-	-	-	All general public	https://hydrochem.com.au/product/hand-sanitiser-500ml/
Hand sanitiser	Hygiene Plus	-	Hand Sanitiser	Kills 99% of germs	Benzalkonium chloride	-	-	-	-	-	-	-	All general public	https://thefrenchkitchen.com.au/products/hand-sanitiser-250-ml
Hand sanitiser	Tork	-	Tork Hand Sanitiser 500ml	Kills 99.99% of germs	Ethanol	70	-	-	-	-	-	-	All general public	https://rapidclean.com.au/product/tork-hand-sanitiser-500ml/
Hand sanitiser	Peerless Jal	-	ZERO-BAC 70% ALCOHOL HAND SANITISER GEL	Powerful sanitiser	Ethanol	70	Triclosan	<1	-	-	-	-	All general public	https://www.peerlessjal.com.au/product/cleaning/hand-hygiene-specialty-cleaners/hand-body-care/zero-bac-70-hand-sanitiser-and-skin-conditioner-gel/
Hand sanitiser	Handicare	-	Handicare Hand Sanitiser 70% Alcohol 500ml	Kills 99.99999% of germs fast	Ethanol	65	-	-	-	-	-	-	All general public	https://www.onedental.com.au/DLHSAN/Handicare-Hand-Sanitiser-70%25-Alcohol-500ml-%2AAustralian-Made%2A/pd.php
Hand sanitiser	HypaClean	-	Alcohol Hand Sanitiser 500ml	Kills 99.99% of germs	Ethanol	60	-	-	-	-	-	-	All general public	https://www.nisbets.com.au/alcohol-hand-sanitiser-500ml/fe950
Hand sanitiser	DU'IT	-	Tough Shield 60ml | Hand Moisturising Sanitiser	Kills 99.99% of germs fast without water	Ethanol	-	-	-	-	-	-	-	All general public	https://www.duit.com.au/product/tough-shield-60ml/
Hand sanitiser	One Stop Hygiene Shop	-	Hand Sanitiser Liquid	Kills germs	Ethanol	70	-	-	-	-	-	-	All general public	https://www.onestophygiene.com.au/products/hand-sanitiser-liquid?variant=39464959213764
Hand sanitiser	Ausmanos	-	Ausmanos Instant Hand Sanitiser	Kills 99.9% of germs without water	Ethanol	75	-	-	-	-	-	-	All general public	https://www.firstaiddistributions.com.au/collections/hand-sanitiser
Hand sanitiser	Glitz	-	Glitz 500ml Waterless Hand Sanitiser	Kills 99.9% of germs	Ethanol	70	-	-	-	-	-	-	All general public	https://www.bunnings.com.au/glitz-500ml-waterless-hand-sanitiser_p4460354
Antibacterial wipes	Ocean Healthcare	-	Ocean Antibacterial Wipes	Kills 99.9% of bacteria	Phenoxyethanol	-	Chlorhexidine digluconate	-	Benzalkonium chloride	-	-	-	All general public	https://www.chemistwarehouse.com.au/buy/85853/ocean-antibacterial-wipes-30-pack
Antibacterial wipes	Goat	-	Goat Antibacterial Surface Wipes	Kills 99.9% of germs including Salmonella & E. coli	Benzalkonium chloride	0.47	-	-	-	-	-	-	All general public	https://www.chemistwarehouse.com.au/buy/101142/goat-antibacterial-surface-wipes-100-pack
Antibacterial wipes	Dettol	-	Dettol Hands and Surface Wipes 15pk 2 in 1 Antibacterial	kill 99.9% of germs, including E. coli, Staphylococcus	Benzalkonium chloride	-	Lactic acid	-	-	-	-	-	All general public	https://www.chemistwarehouse.com.au/buy/87660/dettol-hands-and-surface-wipes-15pk-2-in-1-antibacterial
Antibacterial wipes	Dettol	-	DETTOL ANTI-BACTERIAL SURFACE WIPES FRESH HOUSEHOLD DISINFECTANT	Kills 99.9% of germs, including E.coli, Salmonella and S. aureus	Benzalkonium chloride	0.47	Ethanol	-	-	-	-	-	All general public	https://www.woolworths.com.au/shop/productdetails/581331/dettol-antibacterial-disinfectant-surface-cleaning-wipes
Antibacterial wipes	Dettol	-	DETTOL HEALTH CLEAN ANTI-BACTERIAL FLOOR WIPES FRESH LIME & MINT	Kills 99.9% of germs including E. coli and S. aureus	Benzalkonium chloride	0.24	-	-	-	-	-	-	All general public	https://www.dettol.com.au/cleaning/wipes/dettol-health-clean-anti-bacterial-floor-wipes-fresh-lime-mint-30-pack/
Antibacterial wipes	Dettol	-	DETTOL BIG & STRONG KITCHEN WIPES	Kills 99.9% of germs including E. coli and S. aureus	Benzalkonium chloride	0.34	-	-	-	-	-	-	All general public	https://www.dettol.com.au/cleaning/wipes/dettol-big-strong-kitchen-wipes-25-pack/
Antibacterial wipes	Dettol	-	DETTOL MULTIPURPOSE WIPES CRISP APPLE	Kills 99.9% of germs including E. coli, Salmonella and S. aureus	Benzalkonium chloride	0.38	Ethanol	-	-	-	-	-	All general public	https://www.woolworths.com.au/shop/productdetails/581330/dettol-antibacterial-disinfectant-cleaning-wipes-crisp-apple
Antibacterial wipes	Real Care	-	Real Care Antibacterial Wipes	Kills 99.9% of germs	Benzalkonium chloride	-	Phenoxyethanol	-	Citric acid	-	-	-	All general public	https://www.chemistwarehouse.com.au/buy/101067/real-care-antibacterial-wipes-30-pack
Antibacterial wipes	Milton	-	Milton Antibacterial Surface Wipes	Kills 99.9% of germs including S. aureus and E. coli, Household-grade disinfectant	Ethanol	66.01	-	-	-	-	-	-	All general public, mostly babies	https://www.chemistwarehouse.com.au/buy/83924/milton-antibacterial-surface-wipes-30-pack
Antibacterial wipes	Wet Ones	-	Wet Ones Be Fresh Antibacterial Wipes	Kills 99.9% of bacteria	Phenoxyethanol	-	Ethanol	-	Benzalkonium chloride	-	Bronopol	-	All general public	https://www.chemistwarehouse.com.au/buy/112495/wet-ones-be-fresh-antibacterial-wipes-80-pack
Antibacterial wipes	Kleenex	-	Kleenex Antibacterial Wipes	Kills 99.9% of germs	Tea tree extract	-	-	-	-	-	-	-	All general public	https://www.chemistwarehouse.com.au/buy/75507/kleenex-antibacterial-wipes-15-pack
Antibacterial wipes	Antibacterial Protection	-	Spiderman Antibacterial Wipes	Kills 99.9% of germs	Benzalkonium chloride	-	Didecyldimonium Chloride	-	-	-	-	-	All general public	https://www.chemistwarehouse.com.au/buy/102425/spiderman-antibacterial-wipes-20-pack
Antibacterial wipes	Elyptol	-	Elyptol Antibacterial Hand Sanitising Wipes	Kills 99.9% of germs	Ethanol	-	-	-	-	-	-	-	All general public	https://www.chemistwarehouse.com.au/buy/86906/elyptol-antibacterial-hand-sanitising-wipes-10-pack
Antibacterial wipes	Oz Guard	-	Oz Guard Antibacterial Hand Sanitising Wipes	Kills 99.9% of germs, Household-grade disinfectant	Benzalkonium chloride	-	Didecyldimonium Chloride	-	Cetylpyridinium chloride	-	-	-	All general public	https://www.chemistwarehouse.com.au/buy/114046/oz-guard-antibacterial-hand-sanitising-wipes-20-pack
Antibacterial wipes	Germisept	-	GERMISEPT Multi-Purpose Alcohol Wipes	-	Ethanol	75	-	-	-	-	-	-	All general public	https://www.priceline.com.au/germisept-multi-purpose-alcohol-wipes-50-pack
Antibacterial wipes	Cell-Skin	-	CELL-SKIN Hand Sanitising Wipes	Kills 99.9% of germs	Ethanol	62	-	-	-	-	-	-	All general public	https://www.priceline.com.au/cell-skin-hand-sanitising-wipes-20-wipes
Antibacterial wipes	CLINELL	-	CLINELL Universal Wipes	Hospital grade disinfectant	Benzalkonium chloride	0.45	Didecyldimethylammonium chloride	-	Polyhexamethylene biguanide	-	-	-	All general public	https://www.priceline.com.au/clinell-universal-wipes-100-wipes
Antibacterial wipes	24 Daily	-	24 Daily Antibacterial Wipes Alcohol Free Aloe Vera & Vitamin E	Removes bacteria on surfaces	Benzalkonium chloride	-	Phenoxyethanol	-	-	-	-	-	All general public	https://terrywhitechemmart.com.au/shop/product/24-daily-antibacterial-wipes-alcohol-free-aloe-vera-vitamin-e-30-wipes
Antibacterial wipes	Pine O Cleen	AUST L 359810	Pine O Cleen Disinfectant Multipurpose Wipes Lemon	Kills 99.9% of germs including H1N1, COVID-19, Polio, Salmonella, E. coli	Benzalkonium chloride	-	Ethanol	-	-	-	-	-	All general public	https://www.woolworths.com.au/shop/productdetails/155495
Antibacterial wipes	Ajax	-	Ajax Eco Multipurpose Wipes Vanilla & Berries	Kills 99.9% of germs	Didecyldimethylammonium chloride	0.36	-	-	-	-	-	-	All general public	https://shop.coles.com.au/a/national/product/ajax-eco-multipurpose-wipes-vanilla-berries
Antibacterial wipes	Coles Ultra	-	Coles Ultra Antibacterial Wipes Stand Up Pouch	Kills 99.9% of germs, Household-grade disinfectant	Benzalkonium chloride	0.1212	Quaternium-24	0.0909	Didecyldimethylammonium chloride	0.0545	Dioctyldimethylammonium chloride	0.0364	All general public	https://shop.coles.com.au/a/national/product/wipes-stand-up-pouch
Antibacterial wipes	Azure	-	Azure Wipes Anti Bacterial Sensitive	Kills 99.9% of germs	Phenoxyethanol	-	Benzethonium chloride	-	Polyaminopropyl biguanide	-	-	-	All general public	https://www.woolworths.com.au/shop/productdetails/720965/azure-wipes-anti-bacterial-sensitive
Antibacterial wipes	Oakwood	-	Oakwood Stone Benchtop Antibacterial Wipes	Antibacterial	Benzalkonium chloride	-	-	-	-	-	-	-	All general public	https://www.woolworths.com.au/shop/productdetails/220935/oakwood-stone-benchtop-antibacterial-wipes
Antibacterial wipes	Pigeon	-	Pigeon Anti-Bacterial Wipes	Kills 99.99% of germs	Ethanol	-	Citric acid	-	Ethylparaben	-	Propylparaben	-	All general public	https://www.woolworths.com.au/shop/productdetails/1073762233/pigeon-anti-bacterial-wipes-20pc
Antibacterial wipes	Saniflex	-	Saniflex 75% Alcohol Sanitary Wipes	Kills 99.9% of germs	Ethanol	75	-	-	-	-	-	-	All general public	https://www.rapidmedicalsupplies.com.au/products/saniflex-75-alcohol-sanitary-wipes-50-pack?variant=40624966008889&currency=AUD&utm_medium=product_sync&utm_source=google&utm_content=sag_organic&utm_campaign=sag_organic&gclid=Cj0KCQiAvqGcBhCJARIsAFQ5ke7-ktvyI9LXLjX571eJ_fO_eTFeXYG24oAvlFuUUgfbzYIpqyb72xMaAsFbEALw_wcB
Antibacterial wipes	Strike	-	Strike Disinfectant Wipes Lemon	Kills 99.9% of germs, Household-grade disinfectant	Benzalkonium chloride	0.47	-	-	-	-	-	-	All general public	https://www.woolworths.com.au/shop/productdetails/518438
Antibacterial wipes	Glen 20	-	Glen 20 On The Go Disinfectant Wipes Lemon	Kills 99.9% of germs	Benzalkonium chloride	-	-	-	-	-	-	-	All general public	https://www.woolworths.com.au/shop/productdetails/155782
Antibacterial wipes	Pine O Cleen	-	Pine O Cleen Disinfectant Multipurpose Wipes 120 pack Eucalyptus	Kills 99.9% of germs inlcuding COVID-19, household grade sanitiser	Benzalkonium chloride	0.47	Ethanol	-	-	-	-	-	All general public	https://shop.coles.com.au/a/salamander-bay/product/surface-wipes-eucalyptus
Antibacterial wipes	Pine O Cleen	-	Pine O Cleen Simply Biodegradable Multipurpose Disinfectant Wipes 90 pack Grapefruit	Kills 99.9% of germs/bacteria	Lactic acid	-	-	-	-	-	-	-	All general public	https://www.pineocleen.com.au/products/pine-o-cleen-simply-biodegradable-multipurpose-disinfectant-wipes-90-pack-grapefruit/
Antibacterial wipes	Kimberley Clark	Has one but currently unknown	Hospital Grade Kimberly Clark Isopropyl IPA Antibacterial Wipes	Hospital grade disinfectant	Isopropanol	70	-	-	-	-	-	-	Hospitals	https://www.sanitisersolutionsaustralia.com.au/shop/disinfectant-alcohol-wipes/hospital-grade-kimberly-clark-isopropyl-ipa-antibacterial-wipes-75-tub/?utm_source=Google%20Shopping&utm_campaign=Google%20Shopping&utm_medium=cpc&utm_term=40497&gclid=Cj0KCQiAvqGcBhCJARIsAFQ5ke7v-z2GuBG7RFjhfOZX1p3-3riE3uqMOE-xJh8E4mHme9sK9zYkIdcaAn_YEALw_wcB
Antibacterial wipes	Halyard	AUST L 342811	ISOWIPE Bactericidal Disinfectant Wipes	Kills COVID-19, S. aureus, E. coli, P. aeruginosa. P. vulgaris, Hospital grade disinfectant	Isopropanol	70	-	-	-	-	-	-	Hospitals	https://www.seton.net.au/isowipe-bactericidal-disinfectant-wipes.html?utm_source=google_shopping&gclid=Cj0KCQiAvqGcBhCJARIsAFQ5ke41GOHTwY3SXc45OrcBydBAFQ00balEIHhh6iArjrJTuKsdmDLQiakaAjL1EALw_wcB
Antibacterial wipes	Medipro	-	Medipro Hospital Grade 70% Isopropyl Tub 14cm x 26cm Wipes Australian Made	Hospital grade disinfectant	Isopropanol	70	-	-	-	-	-	-	Hospitals	https://www.platinumhealthsupply.com.au/products/medipro-hospital-grade-70-isopropyl-tub-14cm-x-26cm-wipes-australian-made?currency=AUD&variant=41630963237043&utm_medium=cpc&utm_source=google&utm_campaign=Google%20Shopping&gclid=Cj0KCQiAvqGcBhCJARIsAFQ5ke6m-_4u7ZLqQCbSLK0A1x2MoYViWrV7ZQs5L7w3UYk4D3Kru4GL6LUaAtwBEALw_wcB
Antibacterial wipes	Rediwipe	-	REDIWIPE ISOPROPYL WIPES	-	Isopropanol	70	-	-	-	-	-	-	Hospitals	https://interaktivhealth.com.au/products/rediwipe-isopropyl-wipes-100-canister?currency=AUD&variant=37294481932442&utm_medium=cpc&utm_source=google&utm_campaign=Google%20Shopping&gclid=Cj0KCQiAvqGcBhCJARIsAFQ5ke624222VvXqp9V1kubNYMnthsEDz2VNFgQBdAjjkTo3n-dtlcs5f4IaAkcxEALw_wcB
Antibacterial wipes	Henry Schein	-	HS Alcohol Wipes Hospital Grade IPA 70 v/v 220 Tub	Hospital grade disinfectant	Isopropanol	70	-	-	-	-	-	-	Hospitals	https://www.healthcarexpress.com.au/hs-alcohol-wipes-hospital-grade-ipa-70-v-v-220-tub?gclid=Cj0KCQiAvqGcBhCJARIsAFQ5ke4Tg3XJqSRIXJgPRSuBzuH9jOy0Ta7PpwjwL0eoug2D7ZUN3SRS7QgaAqw7EALw_wcB
Antibacterial wipes	Wipe Out	-	Wipe Out 70% Isopropyl IPA Disinfectant Wipes	Hospital grade disinfectant	Isopropanol	70	-	-	-	-	-	-	Hosptals	https://www.platinumhealthsupply.com.au/products/wipe-out-70-isopropyl-ipa-disinfectant-wipes?currency=AUD&variant=41722317308083&utm_medium=cpc&utm_source=google&utm_campaign=Google%20Shopping&gclid=Cj0KCQiAvqGcBhCJARIsAFQ5ke4zm3zzVANnQdUfDEG9HPsjAzh_XxGzkM3uwUfL2eaPwWIZzt0GqrcaAocvEALw_wcB
Antibacterial wipes	Kimberley Clark - Scott	-	Kimberly-Clark Scott 4100 Wipes 70% Isopropyl Alcohol Tub	Commercial grade disinfectant	Isopropanol	70	-	-	-	-	-	-	All general public	https://www.tecart.com.au/product/kimberly-clark-scott-4100-wipes-70-isopropyl-alcohol-tub-70-wipes/?gclid=Cj0KCQiAvqGcBhCJARIsAFQ5ke77Ugv3OporPNAXhil3Xlajh8n7sWe2Yq9gNfrutXGNr1KYcR9soj8aArVuEALw_wcB
Antibacterial wipes	ProMedCo	AUST L 332668	Isopropyl Alcohol Disinfectant Wipes	-	Isopropanol	70	-	-	-	-	-	-	Hospitals?	https://www.werko.com.au/product/isopropyl-alcohol-disinfectant-wipes-160-wipes-tub/?gclid=Cj0KCQiAvqGcBhCJARIsAFQ5ke4tcIj-PgSXyPQIiTqzSYhRqAivy-d66pZPloBUyCQGWCqWADLr17YaAvL_EALw_wcB
Antibacterial wipes	Clinicare	-	Clinicare Alcohol Bactericidal Wipes	Hospital grade disinfectant	Isopropanol	70	-	-	-	-	-	-	Hospitals	https://www.alphamedicalsolutions.com.au/lysol-hand-sanitizer-wipe-clinicare-alcohol-bactericidal-wipes/?gclid=Cj0KCQiAvqGcBhCJARIsAFQ5ke7rFdexM6IkaL0eOIHAPPiQpn16YDWEu2sla8oFiot7RNAVPWgD8oAaAqxtEALw_wcB
Antibacterial wipes	MEDIQ	-	MEDIQ ANTIBACTERIAL WIPES	Kills 99.9% of germs	Ethanol	75	-	-	-	-	-	-	All general public	https://www.werko.com.au/product/antibacterial-isopropyl-alcohol-wipes-80-pack/?gclid=Cj0KCQiAvqGcBhCJARIsAFQ5ke6v6vMv5FS5LViA19bOGFsharzNnzEuSVTEAP56wkS9KBURR1YBtY0aAlJQEALw_wcB
Antibacterial wipes	Woolworths Essentials	-	Woolworths Essentials Household Grade Disinfectant Wipes Fresh	Kills 99.9% of germs, household-grade disinfectant	Benzalkonium chloride	0.45	-	-	-	-	-	-	All general public	https://www.woolworths.com.au/shop/productdetails/114324?googleshop=true&store_code=woolworths_supermarkets_3940&utm_source=google&utm_medium=cpc&utm_campaign=WW-0001&cq_net=u&cq_src=GOOGLE&cq_cmp=Woolies_8458_BAU_Shopping_HO_WW-0001&cq_med=71700000044911973&cq_con=SSC_HO&cq_plac=&cq_term=PRODUCT_GROUP&ds_adt=&cq_plt=gp&cq_gclid=Cj0KCQiAvqGcBhCJARIsAFQ5ke4_wSzcrkBEorpOapqWdN87KHgm_Pm1MDJnLY-khJ5Z…
Antibacterial wipes	Touch	-	Antibacterial Hand and Surface Wipes	Kills 99.99% of germs and bacteria	Benzalkonium chloride	-	-	-	-	-	-	-	All general public	https://touchaustralia.com.au/products/hand-surface-wipes-64?variant=41203888980129&currency=AUD&utm_medium=product_sync&utm_source=google&utm_content=sag_organic&utm_campaign=sag_organic&gclid=Cj0KCQiAvqGcBhCJARIsAFQ5ke4g02spwordwmC2mIiQcd1erFKKUjOYy5Mw581Lug6fUjOI8Tivbc4aAsdCEALw_wcB
Antibacterial wipes	-	-	Antibacterial 75% Alcohol Wipes	Kills 99.9% of germs, hospital grade disinfectant	Isopropanol	75	-	-	-	-	-	-	Hospitals	https://www.sanitisersolutionsaustralia.com.au/shop/disinfectant-alcohol-wipes/antibacterial-75-alcohol-wipes-pack-40/?utm_source=Google%20Shopping&utm_campaign=Google%20Shopping&utm_medium=cpc&utm_term=12917&gclid=Cj0KCQiAvqGcBhCJARIsAFQ5ke518lF1NJzY8z2KlIK5FNXFcmUx_0MfrWG0UdWheaKwuAvdRRF4PmwaAlkpEALw_wcB
Antibacterial wipes	Everfresh	-	Everfresh Antibacterial Wet Wipes	99.9% antibacterial	Benzalkonium chloride	-	Cetylpyridinium Chloride	-	Phenoxyethanol	-	Menthol	-	All general public	https://www.google.com/shopping/product/4313531925798370470?q=antibacterial+wipes&biw=1440&bih=709&dpr=2&prds=eto:16514789463929649514_0,pid:2511392385152876959&sa=X&ved=0ahUKEwiY1NO-j9r7AhXD8zgGHasZCHEQ8gII5AkoAA
Antibacterial wipes	SwissCare	-	SwissCare Antibacterial Alcohol Wipes 75%	Kills 99.9% of germs	Ethanol	75	Benzalkonium chloride	-	Benzethonium chloride	-	Chlorphenesin	-	All general public	https://www.google.com/shopping/product/14469767479662823654?q=antibacterial+wipes&biw=1440&bih=709&dpr=2&prds=eto:16774907193379377982_0,local:1,pid:5479394321541253991,prmr:2&sa=X&ved=0ahUKEwiY1NO-j9r7AhXD8zgGHasZCHEQ8gIIxgkoAA
Antibacterial wipes	Mamia	-	Mamia Antibacterial hand and face wipes	Antibacterial	Benzalkonium chloride	-	Phenoxyethanol	-	-	-	-	-	All general public	https://www.catalogueoffers.com.au/stores/aldi/specials/antibacterial-hand-and-face-wipes-3-x-20pk-offer-14009467/
Antibacterial wipes	Wipes Australia	-	Premium Antibacterial Wipes	Effectively kills germs and other bacteria	Benzalkonium chloride	-	Cetylpyridinium Chloride	-	Phenoxyethanol	-	Citric acid	-	All general public	https://wipesaustralia.com.au/product/premium-antibacterial-wipes/?gclid=Cj0KCQiAnNacBhDvARIsABnDa69qnZ08oUdjCvle-C8ZKH4hBVti6HwmaXU5zw4dh2S8TylCNkt7elEaAnYlEALw_wcB
Antibacterial wipes	Hercules	-	Hercules Antibacterial Wipes 12 x 80 Pack Lemon	Rids of 99.9% of germs	Benzalkonium chloride	-	Phenoxyethanol	-	-	-	-	-	All general public	https://www.officeworks.com.au/shop/officeworks/p/hercules-antibacterial-wipes-12-x-80-pack-lemon-icbsw80kt?istCompanyId=0403b0ba-0671-498f-aeb7-e2ff71b61924&istFeedId=ea709c9a-279e-40be-951f-2668243ec753&istItemId=ilrtrmtqw&istBid=t&cm_mmc=Google:SEM:Always_on:RP%7COffice%7CWS:Catering,+Cleaning+%26+Hygiene%7CCleaning+Chemicals+%26+Equipment%7C%7C%7C%7CSH%7CSmart%7C%7C&s_kwcid=AL!12073!3!5910091…
Antibacterial wipes	Cloroz	-	Clorox Disinfecting Wipes, Fresh Scent	Kills 99.9% of viruses and bacteria	n-alkyl dimethyl ethylbenzyl ammonium chloride	0.184	n-alkyl dimethyl benzyl ammonium chloride	0.184	-	-	-	-	All general public	https://www.google.com/shopping/product/7460584878908519845?q=antibacterial+wipes&hl=en-GB&prds=epd:14400304093821664532,oid:14400304093821664532,pid:1777441103218859824,rsk:CID_7460584878908519845&sa=X&ved=0ahUKEwjbzNDGgvP7AhVTSGwGHd9VBGkQrRIIVQ#sgro=om
Antibacterial wipes	Careline	-	AntiBacterial Disinfectant Wipes	Kills 99.9% of germs	Benzalkonium chloride	0.47	Ethanol	-	Citric acid	-	-	-	All general public	https://www.rsea.com.au/workplace-safety/health-and-hygiene/hand-cleaners/rsea-antibacterial-disinfenctant-wipes-pack-of-100
Antibacterial wipes	Blisma	-	Blisma Hospital Grade Anti-Bacterial Wipes	Kills 99.9% of germs, hospital grade	Isopropanol	70	-	-	-	-	-	-	All general public	https://www.google.com/shopping/product/3174395639933503908?q=antibacterial+wipes&hl=en-GB&prds=eto:16325483817727845569_0,local:1,pid:428630631196450072,prmr:2,rsk:PC_14382351468380074319&sa=X&ved=0ahUKEwjMjt7CgvP7AhXFTWwGHX_5A4QQ8wIIlg0
Antibacterial wipes	Best	-	Best Antibacterial Wet Wipes	Kills 99.9% of all bacteria	Benzalkonium chloride	-	Phenoxyethanol	-	Tetrasodium EDTA	-	Citric acid	-	All general public	https://www.bulkbuys.com.au/products/2-x-best-antibacterial-wet-wipes-kills-99-9-of-germs-100pcs?currency=AUD&variant=35797194408097&utm_medium=cpc&utm_source=google&utm_campaign=Google%20Shopping
Antibacterial wipes	Chempro	-	Chempro Anti-Bacterial Wipes	Disinfection for skin etc.	Benzalkonium chloride	-	Phenoxyethanol	-	-	-	-	-	All general public	https://www.chemistaustralia.com.au/chempro-anti-bacterial-wipes-20-wipes?srsltid=AYJSbAdIJCW0btrkI9a5S3bXg3Td73r3kP57AznWW0a_0hS5m0ZgpmIHFWQ
Antibacterial wipes	G & Y	-	G&Y Antibacterial Hand Wipes	Kills 99.99% of germs	n-alkyl dimethyl benzyl ammonium chloride	-	-	-	-	-	-	-	All general public	https://www.google.com/shopping/product/17234572764738754020?q=antibacterial+wipes&hl=en-GB&prds=eto:5535049222598103917_0,local:1,pid:7841868142487468517,prmr:2,rsk:PC_16572317360429361867&sa=X&ved=0ahUKEwjMjt7CgvP7AhXFTWwGHX_5A4QQ8wIIgg4
Antibacterial wipes	Purell		Purell Hand Sanitizing Alcohol Formula Wipes	Kills 99.99% of germs	Ethanol	-	-	-	-	-	-	-	All general public	https://www.google.com/shopping/product/11312533877933582141?q=antibacterial+wipes&hl=en-GB&prds=epd:11361010027063000914,oid:11361010027063000914,pid:1125604025390383022,rsk:CID_11312533877933582141&sa=X&ved=0ahUKEwj88c2jiPP7AhUp1TgGHTFsDsgQrRIIZA
Hand wash	Dettol	-	DETTOL NO TOUCH HAND WASH ALOE VERA AND VITAMIN E REFILL	Kills 99.9% of germs	Citric acid	-	Tetrasodium EDTA	-	Sodium benzoate	-	Methylchloroisothiazolinone	-	All general public	https://www.dettol.com.au/personal-hygiene/hand-wash/dettol-no-touch-hand-wash-aloe-vera-and-vitamin-e-refill-250ml/
Hand wash	Palmolive	-	Palmolive® Sea Minerals Hand Wash	Kills 99.9% of germs	Lactic acid	-	Citric acid	-	Tetrasodium EDTA	-	-	-	All general public	https://www.woolworths.com.au/shop/productdetails/379972/palmolive-antibacterial-liquid-hand-wash-soap-sea-minerals-refill
Hand wash	Palmolive	-	Palmolive Anti-Bacterial Lime Liquid Hand Wash	Kills 99.9% of germs	Lactic acid	-	Sodium benzoate	-	Tetrasodium EDTA	-	-	-	All general public	https://shop.coles.com.au/a/national/product/palmolive-hand-wash-liquid-softwash-pump-antibacterial-lime
Hand wash	Bathox	-	Antibacterial Aloe Vera & Citrus Essential Oils Handwash	Kills 99.9% of germs	Benzalkonium chloride	0.13	Lactic acid	-	Citric acid	-	Tetrasodium EDTA	-	All general public	https://bathoxaustralia.com/products/antibacterial-aloe-vera-and-citrus-essential-oils-handwash-600ml
Hand wash	Morning Fresh	-	Morning Fresh 2 in 1 Dish & Hand Wash Violet & Blackberry Dishwashing Liquid Soap	Kills 99.9% of germs	Lactic acid	-	Sodium benzoate	-	Tetrasodium EDTA	-	-	-	All general public	https://shop.coles.com.au/a/national/product/hand-wild-violet-berry?adId=display__1NUFq5S8M3V0XWjnxkMsRH0_a0KCgoIMzk3OTIzNFASABoMCPK50JwGEPCIipMDIgIIAQ%3D%3D
Hand wash	Glow Lab	-	Glow Lab Lemongrass & Vetiver Antibacterial Handwash	Kills 99.9% of germs	Citric acid	-	Sodium benzoate	-	Benzyl alcohol	-	-	-	All general public	https://shop.coles.com.au/a/national/product/lemone-mertyle-orange
Hand wash	Thank You	-	Thank You Botanical Cedarwood Handwash	-	Citric acid	-	Sodium benzoate	-	Benzyl alcohol	-	-	-	All general public	https://shop.coles.com.au/a/national/product/thank-you-botanical-orange-cedar-handwash
Hand wash	Coles	-	Coles Antibacterial Hand Wash Lime Fresh	Kills 99.9% of germs	Lactic acid	-	Sodium benzoate	-	Tetrasodium EDTA	-	-	-	All general public	https://shop.coles.com.au/a/national/product/coles-antibacterial-hand-wash-lime-fresh
Hand wash	Touch	-	Antibacterial Hand Wash	Protects hands against 99.99% of germs and bacteria	Benzalkonium chloride	-	Citric acid	-	-	-	-	-	All general public	https://touchaustralia.com.au/products/antibacterial-hand-wash-soap-5l?variant=41385484222625&currency=AUD&utm_medium=product_sync&utm_source=google&utm_content=sag_organic&utm_campaign=sag_organic&gclid=CjwKCAiAp7GcBhA0EiwA9U0mtsRpzMgyeP4vs4ymT1x9bnMNVTyUdA2Q3FSVuk9NFdt6-yemb3NM7hoC2KoQAvD_BwE
Hand wash	Balnea	-	Balnea Original Antibacterial Hand Wash Refill 1l	Kills 99.9% of germs	Lactic acid	-	Citric acid	-	Phenoxyethanol	-	Sodium benzoate	-	All general public	https://www.woolworths.com.au/shop/productdetails/78327?googleshop=true&store_code=woolworths_supermarkets_3940&utm_source=google&utm_medium=cpc&utm_campaign=WW-0001&cq_net=u&cq_src=GOOGLE&cq_cmp=Woolies_8458_BAU_Shopping_HB_WW-0001&cq_med=71700000085455714&cq_con=SSC_HB&cq_plac=&cq_term=PRODUCT_GROUP&ds_adt=&cq_plt=gp&cq_gclid=CjwKCAiAp7GcBhA0EiwA9U0mts3UQ01s7WuX9E0eIsohypWKTu7x9IoVTfD3256V1va8d…
Hand wash	Bx Earth	-	Bx Earth Antibacterial Handwash Desert Lime & Coconut	Antibacterial	Lactic acid	-	-	-	-	-	-	-	All general public	woolworths.com.au/shop/productdetails/786895/bx-earth-antibacterial-handwash-desert-lime-coconut
Hand wash	Akin	-	Akin Antibacterial Purifying Hand Wash	Antibacterial	Benzalkonium chloride	-	Citric acid	-	Sodium benzoate	-	-	-	All general public	https://www.woolworths.com.au/shop/productdetails/143115/akin-antibacterial-purifying-hand-wash
Hand wash	-	-	KOi Finger Lime & Patchouli Hand Wash	Not marketed as antibacterial	Phenoxyethanol	-	-	-	-	-	-	-	All general public	https://shop.coles.com.au/a/national/everything/search/hand%20wash?pageNumber=2
Hand wash	Beach Naturals	-	Beach Road Natural Sandalwood Germanium & Bergamot Hand Wash	Not marketed as antibacterial	Phenoxyethanol	-	-	-	-	-	-	-	All general public	https://shop.coles.com.au/a/national/product/sandalwood-germanium
Hand wash	Nudy Rudy	-	Nudy Rudy Hunny Bunny Hand WashNudy Rudy Hunny Bunny Hand Wash 500mL	Not marketed as antibacterial	Benzyl alcohol	-	-	-	-	-	-	-	All general public	https://shop.coles.com.au/a/national/product/hunny-bunny-5280221p-1
Hand wash	Method	-	Method Pink Grape Hand Wash Gel	Not marketed as antibacterial	Citric acid	-	Methylisothiazolinone	-	Methylchloroisothiazolinone	-	-	-	All general public	https://shop.coles.com.au/a/national/product/method-hand-gel-pink-grape
Hand wash	Sukin	-	Sukin Art Series Anna Cole Hand Wash	Not marketed as antibacterial	Citric acid	-	Phenoxyethanol	-	-	-	-	-	All general public	https://www.woolworths.com.au/shop/productdetails/148943/sukin-art-series-anna-cole-hand-wash
Hand wash	Baylis & Harding	-	Baylis & Harding White Tea & Neroli Luxury Hand Wash	Not marketed as atnibacterial	Citric acid	-	Sodium benzoate	-	Tetrasodium EDTA	-	-	-	All general public	https://www.woolworths.com.au/shop/productdetails/151063/baylis-harding-white-tea-neroli-luxury-hand-wash
Hand wash	Freshwater farm	-	Freshwater Farm Australia Hemp Seed Oil Hydrating Castile Hand Wash	Not marketed as antibacterial	NO BIOCIDE DETECTED	-	-	-	-	-	-	-	All general public	https://www.woolworths.com.au/shop/productdetails/80734/freshwater-farm-australia-hemp-seed-oil-hydrating-castile-hand-wash
Hand wash	Redwin	-	Redwin Handwash Refill	Not marketed as antibacterial	Citric acid	-	Tetrasodium EDTA	-	Methylchloroisothiazolinone	-	Methylisothiazolinone	-	All general public	https://www.woolworths.com.au/shop/productdetails/202693/redwin-handwash-refill
Hand wash	Sasy n Savy	-	Sasy n Savy Australian Fig n Pink Cedar Wash	Not marketed as antibacterial	Citric acid	-	Benzyl alcohol	-	Dehydroacetic acid	-	-	-	All general public	https://www.woolworths.com.au/shop/productdetails/1073924911/sasy-n-savy-australian-fig-n-pink-cedar-wash-350ml
Hand wash	Dove	-	Dove Care & Protect Hand wash	Not marketed as antibacterial	Citric acid	-	Sodium benzoate		Phenoxyethanol	-	Tetrasodium EDTA	-	All general public	https://www.bigw.com.au/product/dove-restoring-care-hand-wash-330ml-coconut-vanilla/p/138480?region_id=333333&gclid=Cj0KCQiAnNacBhDvARIsABnDa6-4WfghU_R7drgx6lL923e3Sl7zWrL0GH-a5Mj5mZQFEGZiT___ES8aAh6LEALw_wcB&gclsrc=aw.ds
Hand wash	Mont Lure	-	Mont Lure Genuine Liquid Soap Natural Liquid Hand Wash Vegan Sls-free Sweet Almond	Not marketed as antibacterial	Benzyl alcohol	-	-	-	-	-	-	-	All general public	https://www.woolworths.com.au/shop/productdetails/63030/mont-lure-genuine-liquid-soap-natural-liquid-hand-wash-vegan-sls-free-sweet-almond
Hand wash	Simply Clean	-	LEMON MYRTLE HAND WASH	Not marketed as antibacterial	Lauralkonium chloride	-	Tetrasodium EDTA	-	-	-	-	-	All general public	https://www.simplyclean.com.au/lemon-myrtle-hand-soap-5L/
Hand wash	Ecoturtles	-	Eco Turtles Foaming Hand Soap Pump	Not marketed antibacterial	Citric acid	-	-	-	-	-	-	-	All general public	https://www.woolworths.com.au/shop/productdetails/203091/eco-turtles-eco-turtles-foaming-hand-soap-pump
Hand wash	Luxury Bath Co.	-	Luxury Bath Co. Hand Wash Japanese Ritual	antibacterial hand wash	Citric acid	-	Phenoxyethanol	-	Potassium sorbate	-	-	-	All general public	https://www.woolworths.com.au/shop/productdetails/1073942840/luxury-bath-co-hand-wash-japanese-ritual-250ml
Hand wash	Woodsman	-	Woodsman Skincare for Men Hand Wash Wild Rum Scent	Not marketed as antibacterial	Citric acid	-	Phenoxyethanol	-	-	-	-	-	All general public	https://www.woolworths.com.au/shop/productdetails/1073890261/woodsman-skincare-for-men-hand-wash-wild-rum-scent-200ml
Hand wash	Melrose organic	-	Melrose Organic Lavender Castile Soap Pump	Not marketed as antibacterial	Citric acid	-	Ethanol	-	Potassium hydroxide	-	-	-	All general public	https://www.woolworths.com.au/shop/productdetails/1073777058/melrose-organic-lavender-castile-soap-pump-500ml
Hand wash	Cinagro	-	Cinagro Bath and Body Organic Peppermint and Lemon - Soap, Hand and Body Wash	Not marketed as antibacterial	Citric acid	-	-	-	-	-	-	-	All general public	https://www.woolworths.com.au/shop/productdetails/1073834451/cinagro-bath-and-body-organic-peppermint-and-lemon-soap-hand-and-body-wash-3-pack
Hand wash	Renew & Restore	-	Renew & Restore Hand Wash - Lemon Myrtle & Lime	Not marketed as antibacterial	Citric acid	-	Methylisothiazolinone	-	Methylchloroisothiazolinone	-	-	-	All general public	https://www.target.com.au/p/renew-restore-hand-wash-lemon-myrtle-lime-35-ml/65631140
Hand wash	Australian Made	-	Australian Made hand wash	Not marketed as antibacterial	Citric acid	-	Methylisothiazolinone	-	Methylchloroisothiazolinone	-	-	-	All general public	https://www.target.com.au/p/australian-made-hand-wash-5-ml-wattle/64813059
Hand wash	Tricare	-	Tricare Caramel swirl cocooning liquid hand wash	Not marketed as antibacterial	Citric acid	-	Sodium benzoate	-	Tetrasodium EDTA	-	Potassium sorbate	-	All general public	-
Hand wash	Natio Spirit	-	Natio Spirit Lemon Ironbark and Olive Hand Wash	Not marketed as antibacterial	Citric acid	-	Sodium benzoate	-	Phenoxyethanol	-	Potassium sorbate	-	All general public	https://www.target.com.au/p/natio-spirit-lemon-ironbark-and-olive-hand-wash/66603993
Hand wash	Grown Alchemist	-	Grown Alchemist Hand Wash: Sweet Orange, Cedarwood,	Not marketed as antimicrobial	Benzyl alcohol	-	Dehydroacetic acid	-	-	-	-	-	All general public	https://www.adorebeauty.com.au/grown-alchemist/grown-alchemist-hand-wash-sweet-orange-cedarwood-sage-500ml.html?istCompanyId=6e5a22db-9648-4be9-b321-72cfbea93443&istFeedId=686e45b5-4634-450f-baaf-c93acecca972&istItemId=impqpriix&istBid=t&gclid=CjwKCAiAv9ucBhBXEiwA6N8nYESxPEiAhGgDg-1aw_irjVATpOGebIa736uP2is4eLPo6nAcCIfdlBoCYN4QAvD_BwE
Hand wash	Le Labo	-	Le Labo Hand soap Inoki	Not marketed as antibacterial	Citric acid	-	Phenoxyethanol	-	Dehydroacetic acid	-	Potassium sorbate	-	All general public	https://www.mecca.com.au/le-labo/hand-soap-hinoki/I-028936.html?gclid=CjwKCAiAv9ucBhBXEiwA6N8nYM1hW5Vtcavpc0OE8u8G9v2LcKY7NGEe-HQOdAe79QYmdTx6RHvm_RoC5eEQAvD_BwE&gclsrc=aw.ds
Hand wash	Cedar and Stone	-	Cedar And Stone Hand Wash- Electric	Not marketed as antibacterial	Citric acid	-	Sodium benzoate	-	Potassium sorbate	-	-	-	All general public	https://www.healthylife.com.au/shop/products/cedar-and-stone-hand-wash-electric?variant=42009885245627&gclid=CjwKCAiAv9ucBhBXEiwA6N8nYDvCJ702LaG9EWwt3n6m4BK4ncdYUqlZv9uXKt4a-ZknafQDnYK5NxoCv4AQAvD_BwE&gclsrc=aw.ds
Hand wash	Jurlique	-	Jurlique Softening Rose Hand Wash	Not marketed as antibacterial	Citric acid	-	Sodium benzoate	-	Phenoxyethanol	-	Potassium sorbate	-	All general public	https://www.adorebeauty.com.au/jurlique/jurlique-softening-rose-hand-wash-300ml.html?istCompanyId=6e5a22db-9648-4be9-b321-72cfbea93443&istFeedId=686e45b5-4634-450f-baaf-c93acecca972&istItemId=itxtqqwqm&istBid=t&gclid=CjwKCAiAv9ucBhBXEiwA6N8nYFaOKin5-APnWvoagmckA5R1AdkXtFxSrHzZ-Bxi2crHnlqUvk9dyBoCsE8QAvD_BwE
Hand wash	Aesop	-	Resurrection Aromatique Hand Wash	Not marketed as antibacterial	Citric acid	-	Phenoxyethanol	-	-	-	-	-	All general public	https://www.theiconic.com.au/resurrection-aromatique-hand-wash-500ml-1152103.html?utm_source=google&utm_medium=au_sem_nonbrand&utm_content=Existing%20Beauty%20Categories&utm_campaign=AU_NC_Beauty_PG_Generic&utm_term=PRODUCT_GROUP&gclid=CjwKCAiAv9ucBhBXEiwA6N8nYEe0XOcQcsYrfDE9MWPSV2nm04nEMS3IBpMU8R3Tyj7JvPiHe9AMkhoCtBoQAvD_BwE&gclsrc=aw.ds
Hand wash	Diptyque	-	Deptyque hand wash	Not marketed as antimicrobial	Citric acid	-	Sodium benzoate	-	Potassium sorbate	-	Chlorphenesin	-	All general public	https://www.mecca.com.au/diptyque/exfoliating-hand-wash/I-043366.html?gclid=CjwKCAiAv9ucBhBXEiwA6N8nYG16s5DRSj7D5sS8xJno5yJDKkxVwrgJHP9N6yRvR1iNkYHGSBSGeBoCEq0QAvD_BwE&gclsrc=aw.ds
Hand wash	Byredo	-	Byredo Rose Hand wash	Not marketed as antibacterial	Citric acid	-	Sodium benzoate	-	-	-	-	-	All general public	https://www.mecca.com.au/byredo/rose-hand-wash/I-056442.html?gclid=CjwKCAiAv9ucBhBXEiwA6N8nYBxyPKHb-VRLlOk6U97pF-Slz37t9434hjGhrmF0sninT8f7w1YpUxoCXKMQAvD_BwE&gclsrc=aw.ds
Hand wash	Olive Garden	-	Oil Garden Tranquil & Calm Hand Wash	Not marketed as antibacterial	Citric acid	-	Sodium benzoate	-	Potassium sorbate	-	Sodium hydroxide	-	All general public	https://www.chemistwarehouse.com.au/buy/93225/oil-garden-tranquil-calm-hand-wash-300ml
Hand wash	Ms BROWN	-	Ms BROWN Hand wash	Not marketed as antibacterial	Citric acid	-	Sodium benzoate	-	-	-	-	-	All general public	https://msbrownstore.com/products/hand-wash-bergamot
Spray cleaning product	Dettol	-	Dettol Multipurpose Disinfectant Trigger Spray Lime And Mint	Kills 99.9% of germs	Benzalkonium chloride	0.095	-	-	-	-	-	-	All general public	https://www.dettol.com.au/cleaning/multipurpose-sprays/dettol-antibacterial-surface-cleanser-trigger-spray-lime-mint-disinfectant/
Spray cleaning product	Dettol	-	Dettol Healthy Clean Antibacterial Bathroom Cleaner Trigger Spray	Kills 99.9% of germs including E. coli and S. aureus	Benzalkonium chloride	-	Hydrogen peroxide	1	-	-	-	-	All general public	https://www.dettol.com.au/cleaning/bathroom/dettol-healthy-clean-bathroom-spray-500ml/
Spray cleaning product	Dettol	-	Dettol Healthy Clean Antibacterial Kitchen Cleaner Trigger Spray	Kills 99.9% of germs including E. coli and S. aureus	Benzalkonium chloride	-	-	-	-	-	-	-	All general public	https://www.dettol.com.au/cleaning/kitchen/dettol-healthy-clean-kitchen-spray-500ml/
Spray cleaning product	Dettol	-	DETTOL HEALTHY CLEAN MULTIPURPOSE TRIGGER CRISP APPLE	Kills 99.9% of germs including Salmonella, E. coli and S. aureus	Citric acid	-	-	-	-	-	-	-	All general public	https://www.dettol.com.au/cleaning/multipurpose-sprays/dettol-healthy-clean-multipurpose-trigger-crisp-apple-500ml/
Spray cleaning product	Dettol	-	DETTOL TRU CLEAN ANTIBACTERIAL MULTIPURPOSE CLEANING TRIGGER ZESTY CITRUS & LEMONGRASS	Kills 99.9% of germs including S. aureus, Salmonella, P. Aeruginosa, E. coli, Poliovirus, Herpes Simplex Virus Type 1	Lactic acid	-	-	-	-	-	-	-	All general public	https://www.dettol.com.au/cleaning/multipurpose-sprays/dettol-truclean-multipurpose-trigger-zesty-citrus-lemongrass-500ml/
Spray cleaning product	Ajax	-	Ajax® Spray n' Wipe Multi-Purpose Antibacterial Disinfectant Bathroom Cleaner	Kills 99.9% of germs	Lactic acid	-	-	-	-	-	-	-	All general public	https://www.colgatepalmolive.com.au/brands/ajax/ajax-spray-wipe/ajax-spray-wipe-bathroom
Spray cleaning product	Ajax	-	Ajax® Spray n' Wipe Triple Action Glass Cleaner	-	Lactic acid	-	-	-	-	-	-	-	All general public	https://www.colgatepalmolive.com.au/brands/ajax/ajax-spray-wipe/ajax-spray-wipe-glass
Spray cleaning product	Pine O Cleen	-	Pine O Cleen Disinfectant Multipurpose Cleaner Trigger Spray 750ml Crisp Apple	Kills 99.9% of germs including E. coli, Salmonella, H1N1 virus, Rhinovirus, Polio virus, herpes virus	Citric acid	-	-	-	-	-	-	-	All general public	https://www.pineocleen.com.au/products/pine-o-cleen-disinfectant-multipurpose-cleaner-trigger-spray-750ml-crisp-apple/
Spray cleaning product	Pine O Cleen	-	Pine O Cleen Simply Disinfectant Multipurpose Cleaner Trigger Spray 500ml Grapefruit	Kills 99.9% of germs including E. coli, Salmonella, H1N1 virus, Rhinovirus, Polio virus, herpes virus	Lactic acid	-	-	-	-	-	-	-	All general public	https://www.pineocleen.com.au/products/pine-o-cleen-simply-disinfectant-multipurpose-cleaner-trigger-spray-500ml-grapefruit/
Spray cleaning product	Pine O Cleen	-	Pine O Cleen Brand New Day Multipurpose Trigger Spray Mandarin & Ginger Lily	Kills 99.9% of germs including E. coli, Salmonella, S. aureus and P. aeruginosa	Benzalkonium chloride	-	-	-	-	-	-	-	All general public	https://www.pineocleen.com.au/products/pine-o-cleen-multipurpose-cleaner-trigger-spray-750ml-mandarin/
Spray cleaning product	Coles Ultra	-	Coles Ultra Multi-Purpose Cleaner Trigger Spray Lemon Fresh	Kills 99.9% of germs	Citric acid	-	-	-	-	-	-	-	All general public	https://shop.coles.com.au/a/national/product/coles-lemon-multipurpose-cleaner
Spray cleaning product	Nifti	-	Nifti Household Cleaner All Purpose Trigger Spray	-	Ethanol	-	-	-	-	-	-	-	All general public	https://www.colgatepalmolive.com.au/brands/nifti/nifti-household-cleaner-multipurpose-trigger
Spray cleaning product	McLintocks	-	Nifti Household Cleaner All Purpose Trigger Spray	Kills 99.9% of germs	Ethanol	-	-	-	-	-	-	-	All general public	https://shop.coles.com.au/a/national/product/safe4u-vanilla-fresh-fridge-n-kitchen-wipe
Spray cleaning product	Morning Fresh	-	MORNING FRESH 4-IN-1 MULTI ACTION SPRAY CITRUS	Kills 99.9% of germs	Lactic acid	-	-	-	-	-	-	-	All general public	https://www.aushealthwarehouse.com/products/morning-fresh-4-in-1-multi-action-spray-citrus-500ml
Spray cleaning product	-	-	Jif Power & Shine Antibac Spray	99.99% germ kill	Benzalkonium chloride	0.75	-	-	-	-	-	-	All general public	https://shop.coles.com.au/a/national/product/antibac-spray-500ml
Spray cleaning product	Star Drops	-	The Pink Stuff - The Miracle Multi-Purpose Cleaner	-	Benzalkonium chloride	-	Citric Acid	-	-	-	-	-	All general public	https://www.thepinkstuff.com.au/products
Spray cleaning product	Saba Organics	-	Saba Organics Multi-Purpose Cleaner - Lemon Blast	Kills 99.9% of germs	Citric Acid	-	Ethanol	-	-	-	-	-	All general public	https://shop.coles.com.au/a/national/product/lemon-blast-500ml
Spray cleaning product	Exit Mould	-	Exit Mould Mould & Stain Remover Cleaner Trigger Spray	Eliminates germs	Sodium hypochlorite	-	-	-	-	-	-	-	All general public	https://shop.coles.com.au/a/national/product/exit-mould-stain-remover-trigger-pack
Spray cleaning product	Natures Organics	-	Earth Choice Shower Cleaner Trigger Spray	Natural Antibacterial	Citric Acid	-	-	-	-	-	-	-	All general public	https://shop.coles.com.au/a/national/product/earth-choice-cleaner-shower
Spray cleaning product	Organic Choice	-	Multi Purpose Cleaner (Lemongrass & Australian Myrtle)		Citric Acid	-	-	-	-	-	-	-	All general public	https://www.myorganicchoice.com.au/our-products
Spray cleaning product	Coles Ultra	-	Coles Cleaner Bath & Shower	Kills 99.9% of bacteria	Citric Acid	-	-	-	-	-	-	-	All general public	https://shop.coles.com.au/a/national/product/coles-bath-shower-cleaner
Spray cleaning product	White King	-	White King Multi Surface Bathroom Cleaner	Kills germs/antibacterial	Benzalkonium chloride	-	-	-	-	-	-	-	All general public	https://pental.com.au/product/white-king-multi-surface-bathroom-cleaner/
Spray cleaning product	White King	-	White King Mould and Soap Scum Remover	Kills 99.99% of germs including Salmonella, E. coli, Staphylococcus	Sodium hypochlorite	-	-	-	-	-	-	-	All general public	https://pental.com.au/product/white-king-mould-and-soap-scum-remover-lemon-500ml/
Spray cleaning product	White King	-	White King Disinfectant Cleaner Ready to Use Spray	Kills 99.99% of germs	Sodium hypochlorite	-	-	-	-	-	-	-	All general public	https://pental.com.au/product/white-king-disinfectant-cleaner-ready-to-use-spray-citrus-500ml/
Spray cleaning product	Ozkleen	-	Ozkleen Ozkleen Multi-purpose Power Spray Peppermint	Kills 99.9% of germs including Salmonella, E. coli and Staphylococcus, Hospital-grade disinfectant	Benzalkonium chloride	-	-	-	-	-	-	-	All general public	https://www.woolworths.com.au/shop/productdetails/154557/ozkleen-multi-purpose-power-spray-peppermint
Spray cleaning product	Simply Clean	-	LEMON MYRTLE SPRAY & WIPE	Kills 99.999% of germs	Lauralkonium chloride	-	Ethanol	-	-	-	-	-	All general public	https://www.simplyclean.com.au/lemon-myrtle-spray-wipe-15-litres-bulk/?gclid=Cj0KCQiAvqGcBhCJARIsAFQ5ke7R0kBySSbiMFhuNa_9Yn3BK_e0bZte_gnfnfyww41As20KCDcLxWwaAqHpEALw_wcB
Spray cleaning product	Lovekins Home	-	Lovekins Multi Surface Spray Bundle	Antibacterial	Citric Acid	-	Alcohol	-	-	-	-	-	All general public	https://www.woolworths.com.au/shop/productdetails/1073890452/lovekins-multi-surface-spray-bundle-3-x-200ml
Spray cleaning product	Easy-Off BAM	-	Easy-off Bam Bathroom Soap Scum Cleaner Trigger Spray	-	Formic Acid	-	-	-	-	-	-	-	All general public	https://www.woolworths.com.au/shop/productdetails/222463/easy-off-bam-bathroom-soap-scum-cleaner-trigger-spray
Spray cleaning product	Easy-Off BAM	-	Easy-off Bam Bathroom Bleach Trigger Spray	Kills 99.9% of germs, hospital-grade disinfectant	Sodium hypochlorite	3.04	-	-	-	-	-	-	All general public	https://www.woolworths.com.au/shop/productdetails/221198/easy-off-bam-bathroom-bleach-trigger-spray
Spray cleaning product	Vanish Preen	-	Vanish Preen Gold Fabric Stain Remover Spray	-	Hydrogen peroxide	5	-	-	-	-	-	-	All general public	https://www.woolworths.com.au/shop/productdetails/59044/vanish-preen-gold-fabric-stain-remover-spray
Spray cleaning product	ZEROco	-	Multi-Purpose Cleaner Combo	No antimicrobial claims	NO BIOCIDE DETECTED	-	-	-	-	-	-	-	All general public	https://www.zeroco.com.au/products/multi-purpose-cleaner-combo?currency=AUD&variant=31775730827335&utm_medium=cpc&utm_source=google&utm_campaign=Google%20Shopping&gadid=&utm_source=google&utm_medium=paid&utm_campaign=18380079547&utm_content=&utm_term=&hsa_acc=4529927721&hsa_cam=18380079547&hsa_grp=&hsa_ad=&hsa_src=x&hsa_tgt=&hsa_kw=&hsa_mt=&hsa_net=adwords&hsa_ver=3&gclid=CjwKCAiAv9ucBhBXEiwA6N8n…
Spray cleaning product	Herbon	-	Herbon Multi Purpose Spray	No antimicrobial claims	Ethanol	-	Citric acid	-	-	-	-	-	All general public	https://herbon.com.au/multi-purpose-spray-750ml/
Spray cleaning product	Ecozone	-	Ecozone bathroom cleaner	No antimicrobial claims	Benzisothiazolinone	-	Citric acid	-	Alcohol ethoxylate	-	-	-	All general public	https://ecozone.com/products/bathroom-cleaner-spray/
Spray cleaning product	Temple & Webster	-	Lemon Tea Tree & Mandarin Bench Spray	No antimicrobial claims	Ethanol	-	Citric acid	-	Sodium benzoate	-	Potassium sorbate	-	All general public	https://www.templeandwebster.com.au/500ml-Lemon-Tea-Tree-and-Mandarin-Bench-Spray-BOWA1006.html?refid=GPAAU447-BOWA1006&device=c&ptid=&gclid=CjwKCAiAv9ucBhBXEiwA6N8nYDtOX4JeI1c0SqPwVWjejOStMLRXBsNZmzu5Bzq_lIHKEUibOEQQmxoCzPQQAvD_BwE
Spray cleaning product	Aussie Clean	-	Aussie Clean Shower & Bath Cleaning Spray	Antibacterial, Household grade disinfectant	Benzalkonium chloride	-	-	-	-	-	-	-	All general public	https://www.sanitisersolutionsaustralia.com.au/shop/australian-made-chemicals/australian-made-cleaning-products/aussie-clean-shower-bath-cleaning-spray-750ml/
Spray cleaning product	Mr Bean	-	WHITELEY MR BEAN AIR FRESHENER & CLEANER	Kills 99.9% of bacteria	Benzalkonium chloride	1	-	-	-	-	-	-	All general public	https://ultimatecleaning.com.au/product/mr-bean-disinfectant/
Spray cleaning product	A80 SANI SPRAY	-	A80 SANI SPRAY SURFACE SANITISER	Kills 99.9% of germs on contact	Ethanol	80	Quaternary ammonium compounds	5	-	-	-	-	All general public	https://www.cbccleaningproducts.com.au/products/a80-sani-spray
Spray cleaning product	Method	-	Method Multi-purpose Cleaner Pink Grapefruit	No antimicrobial claims	Potassium hydroxide	-	-	-	-	-	-	-	All general public	https://www.woolworths.com.au/shop/productdetails/90472?googleshop=true&store_code=woolworths_supermarkets_3809&utm_source=google&utm_medium=cpc&utm_campaign=WW-0001&cq_net=u&cq_src=GOOGLE&cq_cmp=Woolies_8458_BAU_Shopping_HO_WW-0001&cq_med=71700000044911973&cq_con=SSC_HO&cq_plac=&cq_term=PRODUCT_GROUP&ds_adt=&cq_plt=gp&cq_gclid=CjwKCAiAv9ucBhBXEiwA6N8nYFeon_L68i-PsCP3F9B5DAoPJBZS5uR4rXHQpPrJsGgPM…
Spray cleaning product	Cleera	-	Cleera Antibacterial Spray Cleaner	"hospital strength"	Benzalkonium chloride	0.49	-	-	-	-	-	-	All general public	https://www.winc.com.au/main-catalogue-productdetail/cleera-antibacterial-spray-cleaner-750ml/86792810#description
Toilet cleaners	Harpic	-	Harpic White & Shine 10X Toilet Cleaner	Kills 99.9% of germs	Sodium hypochlorite	-	-	-	-	-	-	-	All general public	https://shop.coles.com.au/a/national/product/10x-toilet-cleaner?adId=display_Ln3tH3tsxNPz_8BOexpFmLpYT1AKCgoINDIyNDIwM1ASABoLCKyAwZwGEI7l43kiAggB
Toilet cleaners	Harpic	-	Harpic Blue Power Toilet Cleaner	-	Sodium dodecylbenzene sulfonate	40	-	-	-	-	-	-	All general public	https://shop.coles.com.au/a/national/product/harpic-itb-toilet-cleaner-blue-power?adId=display_GXwBPQx2YyvZOlLYi5Lw22kH5yYKCgoIMzIyNDk1NVASABoLCKyAwZwGEKbW5nkiAggB
Toilet cleaners	Harpic	-	Harpic White & Shine Bleach Toilet Cistern Block 2 pack	Flushes germs	Sodium dodecylbenzene sulfonate	47.9	-	-	-	-	-	-	All general public	https://shop.coles.com.au/a/national/product/harpic-white-shine-cistern-block-2-pack
Toilet cleaners	Harpic	-	Harpic Fresh Power Toilet Cleaner Tropical Blossom	Kills odour-causing bacterial, household-grade disinfectant	Benzalkonium chloride	0.34	-	-	-	-	-	-	All general public	https://shop.coles.com.au/a/national/product/harpic-fresh-power-toilet-cleaner-tropical-blossom
Toilet cleaners	Harpic	-	Harpic Oxi Action Toilet Cleaner Crystals	Kills germs on contact, hospital-grade disinfectant	Sodium hydrogen sulfate	41	Potassium monopersulfate	-	Sulfuric acid	-	-	-	All general public	https://shop.coles.com.au/a/national/product/harpic-plus-bleach-crystals
Toilet cleaners	Harpic	-	Harpic Citrus White & Shine Bleach Gel	Kills 99.9% of germs and bacteria including COVID-19, hospital-grade disinfectant	Sodium hypochlorite	-	Sodium hydroxide	1	-	-	-	-	All general public	https://shop.coles.com.au/a/national/product/harpic-white-shine-bleach-gel-toilet-cleaner-citrus
Toilet cleaners	Harpic	-	Harpic Platinum Pro Shield Marine Explosion Liquid Toilet Cleaner	Kills 99.9% of germs, household-grade disinfectant	Benzalkonium chloride	0.34	-	-	-	-	-	-	All general public	https://shop.coles.com.au/a/national/product/harpic-platinum-pro-shield-marine-explosion
Toilet cleaners	Harpic	-	Harpic Eco Fresh Toilet Gel Eucalyptus	Removes 99.9% of E. coli	Citric Acid	-	-	-	-	-	-	-	All general public	https://shop.coles.com.au/a/national/product/harpic-eco-fresh-toilet-gel-eucalyptus
Toilet cleaners	White King	-	White King In-Bowl Flex Cage	-	Sodium dodecylbenzene sulfonate	34.65	-	-	-	-	-	-	All general public	https://pental.com.au/product/white-king-inbowl-flex-cage/
Toilet cleaners	White King	-	White King Toilet Gel With Added Stain Remover	Kills 99.99% of germs	Sodium hypochlorite	-	-	-	-	-	-	-	All general public	https://pental.com.au/product/white-king-toilet-gel-lemon-with-added-stain-remover-700ml/
Toilet cleaners	White King	-	White King Powerclean Bathroom Gel	Kills 99.99% of germs	Sodium hypochlorite	-	-	-	-	-	-	-	All general public	https://pental.com.au/product/white-king-bathroom-gel-lemon-750ml/
Toilet cleaners	White King	-	White King Toilet Gel Lemon	Kills 99.99% of germs, hospital grade disinfectant	Sodium hypochlorite	-	Sodium hydroxide	0.95	-	-	-	-	All general public	https://www.bigw.com.au/product/white-king-toilet-gel-lemon-700ml-3-pack/p/197002
Toilet cleaners	White King	-	White King Power Clean In Cistern Bleach & Blue 2 Pack	Kills germs	Sodium dodecylbenzene sulfonate	40	Sodium dichloroisocyanurate	5	-	-	-	-	All general public	https://www.woolworths.com.au/shop/productdetails/20918/white-king-power-clean-in-cistern-bleach-blue
Toilet cleaners	Bref	-	BREF DELUXE ACTIVE GEL DELICATE MAGNOLIA	Kills 99.99% of germs	Benzalkonium chloride	0.34	-	-	-	-	-	-	All general public	https://www.breftoiletcare.com.au/products/bref-deluxe-active-gels/bref-deluxe-active-gel-magnolia.html
Toilet cleaners	Coles Ultra	-	Coles Ultra Oxi Bleach Tropical Toilet Gel	Kills 99.99% of germs	Lactic acid	1.55	Hydrogen peroxide	2	-	-	-	-	All general public	https://shop.coles.com.au/a/national/product/toilet-gel-tropical
Toilet cleaners	Coles Ultra	-	Coles Ultra Citrus Fresh Toilet Cleaner Gel	Kills 99.99% of germs, hospital grade disinfectant	Lactic acid	-	-	-	-	-	-	-	All general public	https://shop.coles.com.au/a/national/product/coles-cleaner-toilet-gel-citrus-fresh
Toilet cleaners	Coles Ultra	-	Coles Marine Fresh Toilet Cleaner Gel	Kills 99.9% of germs including COVID-19	Sodium hypochlorite	2.18	Sodium hydroxide	1.04	Alkaline salts	0.78	-	-	All general public	https://shop.coles.com.au/a/national/product/coles-brand-cleaner-toilet-gel-marine-fresh
Toilet cleaners	Earth Choice	-	Earth Choice Aqua Toilet Cleaner		Citric acid	-	-	-	-	-	-	-	All general public	https://shop.coles.com.au/a/national/product/earth-choice-toilet-cleaner
Toilet cleaners	Duck	-	DUCK® DEEP ACTION GEL	Kills 99.9% of germs	Quaternary ammonium compounds	-	-	-	-	-	-	-	All general public	https://www.toilet-duck.com.au/en-au/products/deep-action-gel
Toilet cleaners	Domestos	-	Domestos Disinfectant Bleach Mountain Fresh	Hospital-grade disinfectant	Sodium hydroxide	1.11	Alkaline salts	0.05	-	-	-	-	All general public	https://www.bigw.com.au/product/domestos-disinfectant-bleach-mountain-fresh-1250ml/p/94094?store=370&gclid=CjwKCAiAp7GcBhA0EiwA9U0mtombu6ScDbubiahA_kd9Im26tx9BqlbdO181Vu8rV2zZLJfd3xRjCBoC2RoQAvD_BwE&gclsrc=aw.ds
Toilet cleaners	Strike Pro	-	Strike Pro Antibacterial Bleach Gel Toilet Cleaner Lemon Blast	Kills 99.99% of germs, hospital grade disinfectant	Sodium hypochlorite	2.18	Sodium hydroxide	1.06	Alkaline salts	0.12	-	-	All general public	https://www.woolworths.com.au/shop/productdetails/183959/strike-pro-antibacterial-bleach-gel-toilet-cleaner-lemon-blast
Toilet cleaners	Strike Pro	-	Strike Pro Antibacterial Oxy Gel Toilet Cleaner Summer Florals	Kills 99.99% of germs	Lactic acid	1.88	Hydrogen peroxide	2	-	-	-	-	All general public	https://www.woolworths.com.au/shop/productdetails/183958/strike-pro-antibacterial-oxy-gel-toilet-cleaner-summer-florals
Toilet cleaners	Strike Pro	-	Strike Pro Antibacterial Power Gel Toilet Cleaner Marine Fresh	Kills 99.99% of germs	Lactic acid	1.88	-	-	-	-	-	-	All general public	https://www.woolworths.com.au/shop/productdetails/183960/strike-pro-antibacterial-power-gel-toilet-cleaner-marine-fresh
Toilet cleaners	Woolworths Essentials	-	Essentials Toilet Cleaner Blocks		Sodium dodecylbenzene sulfonate	38.5	-	-	-	-	-	-	All general public	https://www.woolworths.com.au/shop/productdetails/213353/essentials-toilet-cleaner-blocks
Toilet cleaners	Undo This Mess	-	Undo This Mess Toilet Cleaner Eucalyptus & Mint	Blasts away germs	Citric Acid	-	-	-	-	-	-	-	All general public	https://www.woolworths.com.au/shop/productdetails/223709/undo-this-mess-toilet-cleaner-eucalyptus-mint
Toilet cleaners	Macro	-	Macro Toilet Cleaner Lime & Mint	Kills 99.9% of germs, household-grade disinfectant	Citric Acid	2.99	-	-	-	-	-	-	All general public	https://www.woolworths.com.au/shop/productdetails/119294/macro-toilet-cleaner-lime-mint
Toilet cleaners	Earthwise	-	Earthwise Toilet Cleaner Orange & Eucalyptus	Kills 99.9% of germs including Salmonella, E. coli, Staphylococcus	Sodium hypochlorite	-	-	-	-	-	-	-	All general public	https://earthwise.co.nz/toilet-cleaner-orange-eucalyptus/
Toilet cleaners	Simply Clean	-	AUSTRALIAN EUCALYPTUS TOILET CLEANER	Kills 99.9% of germs	Lauralkonium chloride	-	Citric acid	-	-	-	-	-	All general public	https://www.simplyclean.com.au/australian-eucalyptus-toilet-cleaner-500ml/
Toilet cleaners	Power Force	-	Power Force Bright & Clean Thick Bleach Toilet Gel	Hospital grade disinfectant	Sodium hypochlorite	-	-	-	-	-	-	-	All general public	https://www.google.com/search?q=Power+Force+Bright+%26+Clean+Thick+Bleach+Toilet+Gel&source=lnms&tbm=isch&sa=X&ved=2ahUKEwjR1uCV1PX7AhVjcGwGHRBCAFsQ_AUoAnoECAEQBA&biw=1440&bih=709&dpr=2#imgrc=6NzZh0zw3byhFM
Toilet cleaners	Sonett	-	Toilet Cleaner Mint-Myrtle	No antimicrobial claims	Ethanol	-	Citric acid	-	-	-	-	-	All general public	https://www.helioshealth.com.au/sonett-natural-cleaning-products/toilet-cleaner-mint-myrtle-750ml
Toilet cleaners	Glitz	-	Glitz 750ml Oomph Citrus Toilet Cleaner	Kills 99.9% of germs, household-grade disinfectant	Benzalkonium chloride	0.35	-	-	-	-	-	-	All general public	https://www.bunnings.com.au/glitz-750ml-oomph-citrus-toilet-cleaner_p4460361
Toilet cleaners	Abode	-	Abode Toilet Cleaner 1 Ltr Squeeze Bottle	No antimicrobial claims	Citric Acid	-	Lactic acid	-	Alcohol	-	-	-	All general public	https://hereandtheremakers.com/products/abode-toilet-cleaning-gel-bottles
Toilet cleaners	Dominant	-	Dominanat toilet cleaner	Kills 99.9% of germs	Citric Acid	-	-	-	-	-	-	-	All general public	https://www.dominant.com.au/products/toilet-cleaner
Toilet cleaners	Clean Plus Chemicals	-	Toilet blowl cleaner non acidic	no antimicrobial claims	Quaternary ammonium compounds	1	-	-	-	-	-	-	All general public	https://wsbs.com.au/product/toilet-cleaner/
Toilet cleaners	A1 chemicals	-	TOILET CLEANER 101	no antimicrobial claims	Benzalkonium chloride	-	-	-	-	-	-	-	All general public	https://www.a1evolution.com.au/product/toilet-cleaner-101/
Eye drops	Eyezep	AUST R 98489	Eyezep Allergy Eye Drops	no antimicrobial claims	Benzalkonium chloride	-	Sodium hydroxide	-	-	-	-	-	General public excluding children <4 year of age	chemistwarehouse.com.au/buy/105726/eyezep-allergy-eye-drops-6ml
Eye drops	Systane	-	Systane Lubricating Eye Drops	no antimicrobial claims	Zinc chloride	-	-	-	-	-	-	-	All general public	https://www.chemistwarehouse.com.au/buy/39253/systane-lubricating-eye-drops-15ml
Eye drops	Systane	AUST R 286697	Systane Red Eye Drops	no antimicrobial claims	Benzalkonium chloride	0.01	-	-	-	-	-	-	All general public	https://www.chemistwarehouse.com.au/buy/84218/systane-red-eye-drops-15ml
Eye drops	Visine	AUST R 66073	Visine Allergy Eye Drops	no antimicrobial claims	Benzalkonium chloride	0.01	-	-	-	-	-	-	General public except children <12 years of age	https://www.chemistwarehouse.com.au/search?searchtext=eye%20drops&fh=1
Eye drops	Murine	AUST R 29589	Murine Eye Drops Clear Eyes	no antimicrobial claims	Benzalkonium chloride	0.01	-	-	-	-	-	-	Adults	https://www.chemistwarehouse.com.au/buy/6351/murine-eye-drops-clear-eyes-15ml
Eye drops	Visine	AUST R 10023	Visine Clear Eye Drops	no antimicrobial claims	Benzalkonium chloride	0.01	-	-	-	-	-	-	General public except children <6 years of age	https://www.chemistwarehouse.com.au/buy/8325/visine-clear-eye-drops-15ml
Eye drops	Alcon	AUST R 47652	Naphcon-A Eye Drops	no antimicrobial claims	Benzalkonium chloride	0.01	-	-	-	-	-	-	All general public?	https://www.chemistwarehouse.com.au/buy/6404/naphcon-a-eye-drops-15ml
Eye drops	Visine	AUST R 72111	Visine Advanced Relief Eye Drops	no antimicrobial claims	Benzalkonium chloride	0.01	-	-	-	-	-	-	General public except children <6 years of age	https://www.chemistwarehouse.com.au/buy/8324/visine-advanced-relief-eye-drops-15ml
Eye drops	Zyrtec	AUST R 227289	Zyrtec Antihistamine Hayfever & Allergy Eye Drops	no antimicrobial claims	Benzalkonium chloride	0.015	-	-	-	-	-	-	General public except children <6 years of age	https://www.chemistwarehouse.com.au/buy/76427/zyrtec-antihistamine-hayfever-allergy-eye-drops-4ml
Eye drops	Allergan	AUST R 23091	Albalon A Allergy Eye Drops	no antimicrobial claims	Benzalkonium chloride	0.004	-	-	-	-	-	-	Adults	https://www.chemistwarehouse.com.au/buy/54960/albalon-a-allergy-eye-drops-15ml
Eye drops	Allergan	-	PVA Tears Eye Drops	no antimicrobial claims	Benzalkonium chloride	0.005	-	-	-	-	-	-	Adults	https://docs.google.com/spreadsheets/d/1BE2tUtKtXP4zVtNmfemXjp93EruOaIs5N4W63umx58E/edit#gid=0
Eye drops	Optrex	-	Optrex Refreshing Eye Drops	no antimicrobial claims	Benzalkonium chloride	-	-	-	-	-	-	-	All general public	https://www.chemistwarehouse.com.au/buy/63674/optrex-refreshing-eye-drops-10ml
Eye drops	Optrex	AUST R 57571	Optrex Eye Drops for Red or Sore Eyes	no antimicrobial claims	Benzalkonium chloride	-	-	-	-	-	-	-	General public except children <12 years of age	https://www.chemistwarehouse.com.au/buy/53087/optrex-eye-drops-for-red-or-sore-eyes-10ml
Eye drops	Cationorm	-	Cationorm Preservative Free Eye Drops	no antimicrobial claims	Cetalkonium chloride	-	-	-	-	-	-	-	Adults	https://www.chemistwarehouse.com.au/buy/113098/cationorm-preservative-free-eye-drops-0-4ml-x-30-vials
Eye drops	Genteal	-	Genteal Eye Drops	no antimicrobial claims	Sodium perborate	-	-	-	-	-	-	-	All general public?	https://www.chemistwarehouse.com.au/buy/91967/genteal-eye-drops-10ml
Eye drops	Zaditen	AUST R 99979	Zaditen Allergy Eye Drops	no antimicrobial claims	Benzalkonium chloride	0.01	-	-	-	-	-	-	General public except children <3 years of age	https://www.chemistwarehouse.com.au/buy/107397/zaditen-allergy-eye-drops-5ml
Eye drops	Optifresh	-	Optifresh Plus Unit Dose Eye Drops 1%	no antimicrobial claims	Lactic acid	-	Sodium hydroxide	-	-	-	-	-	All general public?	https://www.chemistwarehouse.com.au/buy/71874/optifresh-plus-unit-dose-eye-drops-1-0-4ml-30
Eye drops	Brolene	-	Brolene Eye Drops	no antimicrobial claims	Benzalkonium chloride	0.005	-	-	-	-	-	-	All general public?	https://www.pharmacy4less.com.au/catalog/product/view/id/1999/
Eye drops	Bion Tears	-	Bion Tears Eye Drops	no antimicrobial claims	Zinc chloride	-	-	-	-	-	-	-	All general public?	https://terrywhitechemmart.com.au/shop/product/bion-tears-eye-drops-04ml-28-doses
Eye drops	Trust	AUST R 316220	Trust Zoptic Eye Drops	no antimicrobial claims	Benzalkonium chloride	-	Sodium hydroxide	-	-	-	-	-	All general public?	https://terrywhitechemmart.com.au/shop/product/trust-zoptic-eye-drops-5ml
Throat lozenges	Difflam	AUST R 210426	Difflam Plus Anaesthetic Sugar Free Honey And Lemon 16 Lozenges	Antibacterial action that helps kill bacteria	Dichlorobenzyl alcohol	1.2mg	-	-	-	-	-	-	General public except children <6 years of age	https://www.chemistwarehouse.com.au/buy/71758/difflam-plus-anaesthetic-sugar-free-honey-and-lemon-16-lozenges
Throat lozenges	Difflam	AUST R 72150	Difflam Sore Throat Sugar Free Honey And Lemon 16 Lozenges	Antibacterial	Cetylpyridinium chloride	1.33mg	-	-	-	-	-	-	General public except children <6 years of age	https://www.chemistwarehouse.com.au/buy/41060/difflam-sore-throat-sugar-free-honey-and-lemon-16-lozenges
Throat lozenges	Betadine	AUST R 288300	Betadine Sore Throat Lozenges Anaesthetic Honey & Lemon Flavour	Antibacterial action	Dichlorobenzyl alcohol	1.2mg	-	-	-	-	-	-	General public except children <6 years of age	https://www.chemistwarehouse.com.au/buy/83794/betadine-sore-throat-lozenges-anaesthetic-honey-lemon-flavour-36-pack
Throat lozenges	Betadine	AUST R 227167	Betadine Sore Throat Lozenges Soothing Honey & Lemon Flavour 36 Pack	Helps kill bacteria	Dichlorobenzyl alcohol	1.2mg	Amylmetacresol	600µg	-	-	-	-	General public except children <6 years of age	https://www.chemistwarehouse.com.au/buy/75677/betadine-sore-throat-lozenges-soothing-honey-lemon-flavour-36-pack
Throat lozenges	Strepsils	AUST R 14975	Strepsils Throat Lozenges Soothing Honey & Lemon 36 Pack	Double antibacterial action	Dichlorobenzyl alcohol	1.2mg	Amylmetacresol	600µg	-	-	-	-	General public except children <6 years of age	https://www.chemistwarehouse.com.au/buy/53953/strepsils-throat-lozenges-soothing-honey-lemon-36-pack
Throat lozenges	Strepsils	AUST R 287475	Strepsils Extra Honey Lemon Lozenges 36pk Fast Numbing Sore Throat Pain Relief with Anaesthetic	Antibacterial	Hexylresorcinol	2.4mg	-	-	-	-	-	-	General public except children <6 years of age	https://www.chemistwarehouse.com.au/buy/91952/strepsils-extra-honey-lemon-lozenges-36pk-fast-numbing-sore-throat-pain-relief-with-anaesthetic
Throat lozenges	Strepsils	AUST R 14973	Strepsils Throat and Nose Lozenges 16pk Antibacterial Menthol	Double antibacterial action	Dichlorobenzyl alcohol	1.2mg	Amylmetacresol	600µg	Menthol	-	-	-	General public except children <6 years of age	https://www.chemistwarehouse.com.au/buy/59030/strepsils-throat-and-nose-lozenges-16pk-antibacterial-menthol
Throat lozenges	Nestle	AUST L 90861	Buttermenthol Honey 3x10 Lozenge Multipack	-	Menthol	-	-	-	-	-	-	-	General public except children <6 years of age	https://www.chemistwarehouse.com.au/buy/54427/bioglan-throat-clear-honey-lemon-20-lozenges
Throat lozenges	Bioglan	AUST L 149331	Bioglan Throat Clear Honey & Lemon 20 Lozenges	-	Menthol	-	-	-	-	-	-	-	General public except children <12 years of age	https://www.chemistwarehouse.com.au/buy/54427/bioglan-throat-clear-honey-lemon-20-lozenges
Throat lozenges	Codral	AUST R 247892	Codral Sore Throat Lozenges Antibacterial + Anaesthetic Lime & Lemon 36 Lozenges	Antibacterial	Cetylpyridinium chloride	1.4mg	-	-	-	-	-	-	General public except children <6 years of age	https://www.chemistwarehouse.com.au/buy/78766/codral-sore-throat-lozenges-antibacterial-anaesthetic-lime-lemon-36-lozenges
Throat lozenges	DURO-TUSS	AUST R 158201	DURO-TUSS Chesty Cough Lozenges Lemon 24 Lozenges	Antibacterial	Cetylpyridinium chloride	1.33mg	-	-	-	-	-	-	General public except children <12 years of age	https://www.chemistwarehouse.com.au/buy/57034/duro-tuss-chesty-cough-lozenges-lemon-24-lozenges
Throat lozenges	Soothers	-	Soothers Blackcurrant Lozenges	-	Menthol	3.8mg	-	-	-	-	-	-	All general public	https://www.chemistwarehouse.com.au/buy/53911/soothers-blackcurrant-lozenges-10
Throat lozenges	Soothers	-	Soothers Honey/Lemon Lozenges	-	Menthol	-	-	-	-	-	-	-	All general public	https://www.chemistwarehouse.com.au/buy/53912/soothers-honey-lemon-lozenges-10
Throat lozenges	Anticol	-	ANTICOL Anticol 10 Lozenges	-	Menthol	12mg	-	-	-	-	-	-	General public except children <6 years of age	https://www.priceline.com.au/anticol-anticol-10-lozenges
Mouthwash	Sensodyne	-	Sensodyne Mouthwash Alcohol Free Cool Mint Gentle	-	Cetylpyridinium chloride	-	Methylparaben	-	Sodium benzoate	-	-	-	General public except children <12 years of age	https://www.woolworths.com.au/shop/productdetails/826033/sensodyne-mouthwash-alcohol-free-cool-mint-gentle
Mouthwash	Listerine	-	Listerine Freshburst Antibacterial Mouthwash	Kills germs that cause bad breath and plaque	Ethanol		Thymol	-	Sodium benzoate	-	Menthol	-	General public except children <12 years of age	https://www.woolworths.com.au/shop/productdetails/24761/listerine-freshburst-antibacterial-mouthwash
Mouthwash	Listerine	-	Listerine Total Care Antibacterial Mouthwash	Antibacterial	Ethanol	-	Thymol	-	Menthol	-	Sodium benzoate	-	General public except children <12 years of age	https://www.woolworths.com.au/shop/productdetails/321880/listerine-total-care-antibacterial-mouthwash
Mouthwash	Listerine	-	Listerine Zero Alcohol Antibacterial Mouthwash	Kills 99% of bad breath germs	Thymol	-	Menthol	-	Sodium benzoate	-	-	-	General public except children <6 years of age	https://www.woolworths.com.au/shop/productdetails/376505/listerine-zero-alcohol-antibacterial-mouthwash
Mouthwash	Listerine	-	Listerine Bright White Multi Action Whitening Mouthwash	-	Ethanol	-	Thymol	-	Menthol	-	Citric acid	-	General public except children <12 years of age	https://www.woolworths.com.au/shop/productdetails/647837/listerine-bright-white-multi-action-whitening-mouthwash
Mouthwash	Listerine	-	Listerine Smart Rinse Anti Cavity Kids' Mouthwash Berry Shield	Removes germs missed by brushing	Cetylpyridinium chloride	-	Menthol	-	-	-	-	-	Kids above 6 years of age	https://www.woolworths.com.au/shop/productdetails/302987/listerine-smart-rinse-anti-cavity-kids-mouthwash-berry-shield
Mouthwash	Listerine	-	Listerine Zero Alcohol Antibacterial Mouthwash Cherry Blossom&peach	Kills germs for long-lasting fresh breath	Thymol	-	Sodium benzoate	-	-			-	General public except children <12 years of age	https://www.woolworths.com.au/shop/productdetails/139070/listerine-zero-alcohol-antibacterial-mouthwash-cherry-blossom-peach
Mouthwash	All Smiles	-	All Smiles Total Care Mint Mouthwash	Fights germs that causes bad breath and plaque	Ethanol	0.22mg	Thymol	0.64mg	Sodium benzoate	-	Citric acid	-	General public except children <12 years of age	https://www.woolworths.com.au/shop/productdetails/370382/all-smiles-total-care-mint-mouthwash
Mouthwash	All Smiles	-	All Smiles All In One Mouthwash	Helps kill bacteria left behind after brushing	Ethanol	13	Cetylpyridinium chloride	-	Citric acid	-	Sodium benzoate	-	General public except children <12 years of age	https://www.woolworths.com.au/shop/productdetails/166884/all-smiles-all-in-one-mouthwash
Mouthwash	Colgate	-	Colgate Plax Antibacterial Mouthwash Freshmint Alcohol Free	Kills 99.9% of germs	Cetylpyridinium chloride	-	Menthol	-	Citric acid	-	Potassium sorbate	-	Adults	https://www.woolworths.com.au/shop/productdetails/24730/colgate-plax-antibacterial-mouthwash-freshmint-alcohol-free
Mouthwash	Colgate	-	Colgate Plax Antibacterial Mouthwash Peppermint Alcohol Free	Kills 99.9% of germs	Cetylpyridinium chloride	-	Menthol	-	Potassium sorbate	-	-	-	Adults	https://www.woolworths.com.au/shop/productdetails/25281/colgate-plax-antibacterial-mouthwash-peppermint-alcohol-free
Mouthwash	Colgate	-	Colgate Savacol Antiseptic Mouthwash Mint Mouth & Throat Rinse	Antiseptic mouth and throat rinse	Chlorhexidine gluconate	-	Ethanol	14.6	-	-	-	-	All general public	https://www.woolworths.com.au/shop/productdetails/342970/colgate-savacol-antiseptic-mouthwash-mint-mouth-throat-rinse
Mouthwash	Colgate	-	Colgate Savacol Alcohol Free Antiseptic Mouthwash	Antiseptic mouth and throat rinse	Chlorhexidine gluconate	-	-	-	-	-	-	-	All general public	https://www.chemistwarehouse.com.au/buy/67896/colgate-savacol-alcohol-free-antiseptic-mouthwash-300ml
Mouthwash	Colgate	-	Colgate Neutrafluor 220 Daily Fluoride Mouth Rinse Mint	-	Cetylpyridinium chloride	-	Sodium benzoate	-	-	-	-	-	General public except children <6 years of age	https://www.woolworths.com.au/shop/productdetails/226196/colgate-neutrafluor-220-daily-fluoride-mouth-rinse-mint
Mouthwash	Colgate	-	Colgate Peroxyl Oral Cleanser Mouthwash Mint Oral Rinse		Hydrogen peroxide	-	Menthol	-	-	-	-	-	General public except children <6 years of age	https://www.woolworths.com.au/shop/productdetails/226164/colgate-peroxyl-oral-cleanser-mouthwash-mint-oral-rinse
Mouthwash	Colgate	-	Colgate Optic White Alcohol Free Whitening Mouthwash With Optic Brightener	-	Benzyl alcohol	-	-	-	-	-	-	-	General public except children <6 years of age	https://shop.coles.com.au/a/national/product/colgate-optic-white-mouthwash
Mouthwash	Oral-B	-	Oral-b 3d White Diamond Strong Teeth Whitening Mouthwash Clean Mint	Kills bad breath germs	Hydrogen peroxide	-	-	-	-	-	-	-	General public except children <12 years of age	https://www.woolworths.com.au/shop/productdetails/426201/oral-b-3d-white-diamond-strong-teeth-whitening-mouthwash-clean-mint
Mouthwash	Oral-B	-	Oral-B Clinical Alcohol Free Flouride Rinse Clean Mint Mouthwash	Fights bacteria	Cetylpyridinium chloride	-	Methylparaben	-	Propylparaben	-	-	-	General public except children <12 years of age	https://shop.coles.com.au/a/national/product/oral-b-clinicial-7-benefits-rinse
Mouthwash	Oral-B	-	Oral B Pro-Health Multi-Protection Anti-Plaque Mouthwash Refreshing Mint	Fights germs and plaque	Cetylpyridinium chloride	-	Methylparaben	-	Propylparaben	-	-	-	General public except children <6 years of age	https://www.chemistwarehouse.com.au/buy/71257/oral-b-pro-health-multi-protection-anti-plaque-mouthwash-refreshing-mint-500ml
Mouthwash	Red Seal	-	Natural Mouthwash - Thyme Extract	Kills 99% of germs	Thymol	-	Menthol	-	Citric acid	-	Sodium benzoate	-	General public except children <6 years of age	https://www.redseal.global/au/our-products/oral-care/natural-mouthwash-thyme-extract/
Mouthwash	Biotene	-	Biotene Mouthwash Dry Mouth Relief Fresh Mint	-	Methylparaben	-	Propylparaben	-	Sodium benzoate	-	-	-	General public except children <12 years of age	https://www.woolworths.com.au/shop/productdetails/707464/biotene-mouthwash-dry-mouth-relief-fresh-mint
Mouthwash	Grants	-	Grants Xylitol Mouthwash	-	Cetylpyridinium chloride	-	Menthol	-	Citric acid	-	-	-	------	https://www.woolworths.com.au/shop/productdetails/1073779703/grants-xylitol-mouthwash-500ml
Mouthwash	Coles	-	Coles Mint Fresh Mouthwash	Fights bacteria	Ethanol	0.09	-	-	-	-	-	-	Adults	https://shop.coles.com.au/a/national/product/coles-smart-buy-mouthwash-original
Mouthwash	Coles	-	Coles Pro Total Care Mouthwash	Fights bacteria	Ethanol	13	Cetylpyridinium chloride	-	Citric acid	-	Sodium benzoate	-	Adults	https://shop.coles.com.au/a/national/product/coles-pro-total-care-mouthwash
Mouthwash	Coles	-	Coles Pro Zero Mouthwash	-	Cetylpyridinium chloride	-	Citric Acid	-	Sodium benzoate	-	-	-	Adults	https://shop.coles.com.au/a/national/product/coles-pro-zero-mouthwash
Mouthwash	Henry Blooms	-	Henry Blooms Probiotic Mouthwash Peppermint	-	Sodium benzoate	-		-	-	-	-	-	All general public	https://www.chemistwarehouse.com.au/buy/93725/henry-blooms-probiotic-mouthwash-peppermint-375ml
Mouthwash	Cepacol	-	Cepacol Mouthwash Mint	Kills germs	Cetylpyridinium chloride	0.05	Ethanol	15	-	-	-	-	General public except children <6 years of age	https://www.chemistwarehouse.com.au/buy/2147/cepacol-mouthwash-mint-500ml
Mouthwash	Cepacaine	AUST R 1-0096	Cepacaine Mouthwash Liquid	Antibacterial action	Cetylpyridinium chloride	0.05	Ethanol	15	-	-	-	-	General public except children <6 years of age	https://www.chemistwarehouse.com.au/buy/2137/cepacaine-mouthwash-liquid-200ml
Mouthwash	Curacept	-	CURASEPT CHLORHEXIDINE MOUTH RINSE 0.12%	-	Chlorhexidine	0.12	-	-	-	-	-	-	All general public?	https://www.thepharmacynetwork.com.au/curasept-chlorhexidine-mouth-rinse-012?srsltid=AYJSbAeeW-FXaBLvAHi9QlnVbcrkKUBm-XGHiiLGd7XcS87kjH29EmtZtZI
Mouthwash	Dr Organic	-	DR ORGANIC Aloe Vera Mouthwash	-	Menthol	-	Citric acid	-	Sodium benzoate	-	Potassium sorbate	-	All general public	https://australianorganicproducts.com.au/products/dr-organic-organic-aloe-vera-mouthwash-500ml
Disinfectant aerosols	Glen 20	-	Glen 20 Pure Disinfectant Mist Fresh Waters	Kills 99.9% of germs including S. aurues and P. aeruginosa	Ethanol	50	-	-	-	-	-	-	All general public	https://www.glen20.com.au/products/glen-20-pure-disinfectant-mist-fresh-waters-283g/
Disinfectant aerosols	Glen 20	-	Glen 20 All-In-One Disinfectant Spray Original	Kills 99.9% of germs, hospital grade	Ethanol	60	-	-	-	-	-	-	All general public	https://www.glen20.com.au/products/glen-20-all-in-one-disinfectant-spray-original-300g/
Disinfectant aerosols	Domestos	-	Domestos Multipurpose Disinfectant Spray	Kills 99.9% of germs including Salmonella, E. coli, Listeria and H1N1 virus	Ethanol	70	-	-	-	-	-	-	All general pubic	https://www.sanitisersolutionsaustralia.com.au/shop/cleaning-chemicals/air-freshener-deodoriser/domestos-multipurpose-disinfectant-spray-500ml/?utm_source=Google%20Shopping&utm_campaign=Google%20Shopping&utm_medium=cpc&utm_term=18489&gclid=Cj0KCQiA7bucBhCeARIsAIOwr--8tXY25R2C_gubkndOnEIJ_Ew-gr3LiZic9k0J1Z33zDabDoKqbdwaAs5SEALw_wcB
Disinfectant aerosols	ViroCLEAR	-	ViroCLEAR Disinfectant Room Fogger	Kills 99.9% of germs and bacteria	Benzalkonium chloride	0.12	-	-	-	-	-	-	All general public	https://www.aussiepharmadirect.com.au/products/viroclear-disinfectant-room-fogger?variant=41868704448698&currency=AUD&utm_medium=product_sync&utm_source=google&utm_content=sag_organic&utm_campaign=sag_organic&gclid=Cj0KCQiA7bucBhCeARIsAIOwr--nyAkRFsD__dA_iqYYQ4Azwo7OKl0QhG0R27UhAk4SaCCvgVqSOzcaAqGxEALw_wcB
Disinfectant aerosols	Stay Safe	-	Stay Safe (Australian Made) Sanitiser and Disinfectant Surface Spray	Kills 99.9% of germs, hospital grade	Ethanol	60	-	-	-	-	-	-	All general public	https://www.mydeal.com.au/stay-safe-australian-made-sanitiser-and-disinfectant-surface-spray-4431126?gclid=Cj0KCQiA7bucBhCeARIsAIOwr---EuP3DX5nHL_cUr1igqhmpXW6d1kCwySY48muM3Jdh0SlYhbo3JQaAqt8EALw_wcB&gclsrc=aw.ds
Disinfectant aerosols	Dettol	-	Dettol Antibacterial 2-in-1 Hand & Surface Sanitiser Spray	Kills 99.9% of germs, household grade	Ethanol	76	-	-	-	-	-	-	All general public	https://www.woolworths.com.au/shop/productdetails/226874?googleshop=true&store_code=woolworths_supermarkets_3320&utm_source=google&utm_medium=cpc&utm_campaign=WW-0001&cq_net=u&cq_src=GOOGLE&cq_cmp=Woolies_8458_BAU_Shopping_HB_WW-0001&cq_med=71700000085455714&cq_con=SSC_HB&cq_plac=&cq_term=PRODUCT_GROUP&ds_adt=&cq_plt=gp&cq_gclid=Cj0KCQiA7bucBhCeARIsAIOwr-9MGZ7hlvAn6Yx3xF9uEp11iiTo2CpYwfvp__pLFVms…
Disinfectant aerosols	Extra	-	Extra Disinfectant & Sanitising Spray	Kills 99.9% of germs	Ethanol	75	-	-	-	-	-	-	All general public	https://www.ebay.com.au/itm/384703321443?chn=ps&_ul=AU&_trkparms=ispr%3D1&amdata=enc%3A1iQNlSpnyTZiyGuRMloIwNA13&norover=1&mkevt=1&mkrid=705-139619-5960-0&mkcid=2&mkscid=101&itemid=384703321443&targetid=&device=c&mktype=pla&googleloc=9071257&poi=&campaignid=15984321586&mkgroupid=&rlsatarget=&abcId=9300814&merchantid=7364522&gclid=Cj0KCQiA7bucBhCeARIsAIOwr-8MeLCgk8MfJup_LqeKWf2pKZt3OhWdObZNYImJOMC…
Disinfectant aerosols	Medescan	-	Medescan Protect Sanitiser Bomb	Kills 99.9% of germs	Ethanol	75	-	-	-	-	-	-	All general public	https://www.pharmacydirect.com.au/medescan-protect-sanitiser-bomb?gclid=Cj0KCQiA7bucBhCeARIsAIOwr-9Cid_QIDxAifnZDtagjMix3LeKzHzRVCGWPNC3DgnshCKO51qLTl4aAu_VEALw_wcB
Disinfectant liquids/spray	Clinicol	AUST L 361870	CLINICOL ADVANCED HOSPITAL GRADE DISINFECTANT	Wide germicidal activity	Ethanol	79	-	-	-	-	-	-	All general public	https://www.yesmed.com.au/clinicol-advanced-hospital-grade-disinfectant.html?utm_source=google_shopping&gclid=Cj0KCQiA7bucBhCeARIsAIOwr-_TM3IqiEyFF5Gv5l2t8igLgxlyM-Qns6Ixz_gQGK6iSbE-p7vLktcaAlxxEALw_wcB#prod_id=3292
Disinfectant liquids/spray	Viraclean	AUST R 69000	Viraclean® Disinfectant Antibacterial Surface Cleanser 500ml Spray	Kills a wide range of bacteria and viruses, Hospital grade	Benzalkonium chloride	0.42	-	-	-	-	-	-	All general public	https://www.seton.net.au/viracleanr-disinfectant-antibacterial-surface-cleanser-500ml-spray.html?utm_source=google_shopping&gclid=Cj0KCQiA7bucBhCeARIsAIOwr-8YpLTxQMv6PDsg3oN9r3Ijw61catpPWFMvhDFO_KpjALZhANmgle8aAk-CEALw_wcB
Disinfectant liquids/spray	Dettol	-	Dettol Antibacterial Household Grade Disinfectant Liquid	Kills germs including COVID-19, household grade disinfectant	Chloroxylenol	-	-	-	-	-	-	-	All general public	https://www.chemistwarehouse.com.au/buy/107216/dettol-antibacterial-household-grade-disinfectant-liquid-750ml-new?gclid=Cj0KCQiA7bucBhCeARIsAIOwr-9TQrZB4SUSXdV9WNz2SHEeE8wADS3BSasSe260kOIXfuym0l1Mor0aAjDNEALw_wcB&gclsrc=aw.ds
Disinfectant liquids/spray	Pine O Cleen	-	Pine O Cleen Disinfectant Eucalyptus	Kills 99.9% of germs including COVID 19, hospital grade	Benzalkonium chloride	-	-	-	-	-	-	-	All general public	https://www.chemistwarehouse.com.au/buy/75520/pine-o-cleen-disinfectant-eucalyptus-1-25-litre
Disinfectant liquids/spray	Clinell	AUST L 178363	Clinell Disinfectant Spray	Kills 99.99% of germs including COVID 19	Benzalkonium chloride	-	Didecyldimethylammonium chloride	-	-	-	-	-	All general public	https://www.chemistwarehouse.com.au/buy/106400/clinell-disinfectant-spray-500ml
Disinfectant liquids/spray	Jantex	-	Jantex Multi Purpose Disinfectant & Deodoriser Concentrate	Commercial grade disinfectant	Sodium metasilicate	2	-	-	-	-	-	-	All general public	https://www.nisbets.com.au/jantex-multi-purpose-disinfectant-deodoriser-concentrate-15ltr/fl852?vatToggle=incvat&plaid=1&cm_mmc=PLA-_-17961625884-_--_-&cm_mmca1=go_17961625884____c_&gclid=Cj0KCQiA7bucBhCeARIsAIOwr--gcnLG5w18Kn-bHR7SGin-YLlhkD62pN_BGUPw4-RE4Gq1Dlnxlb4aAkoSEALw_wcB
Disinfectant liquids/spray	Coles	-	Coles disinfectant eucalyptus	Kills 99.9% of germs including COVID-19, hospital grade	Benzalkonium chloride	-	-	-	-	-	-	-	All general public	https://shop.coles.com.au/a/national/product/coles-disinfectant-eucalyptus
Disinfectant liquids/spray	Coles	-	Coles Disinfectant Lavender	Household grade	Benzalkonium chloride	1	-	-	-	-	-	-	All general public	https://shop.coles.com.au/a/national/product/coles-smart-buy-disinfectant-lavender
Disinfectant liquids/spray	Morning Fresh	-	Morning Fresh Antibacterial Surface Sanitiser Citrus	Kills 99.9% of germs and viruses including COVID-19	Benzalkonium chloride	-	-	-	-	-	-	-	All general public	https://shop.coles.com.au/a/national/product/surface-sanitiser-citrus
Soap	Dettol	-	Dettol Sapoderm Hygienic Bar Soap For Acne Prone And Oily Skin	Removes odour-causing germs	Triclocarban	-	Tetrasodium EDTA	-	-	-	-	-	All general public	https://www.woolworths.com.au/shop/productdetails/30522/dettol-sapoderm-hygienic-bar-soap-for-acne-prone-and-oily-skin
Soap	Cetaphil	-	Cetaphil Antibacterial Cleansing Bar For Face & Body	Antibacterial	Triclosan	0.003	-	-	-	-	-	-	All general public	https://www.woolworths.com.au/shop/productdetails/770208?googleshop=true&store_code=woolworths_supermarkets_3940&utm_source=google&utm_medium=cpc&utm_campaign=WW-0001&cq_net=u&cq_src=GOOGLE&cq_cmp=Woolies_8458_BAU_Shopping_HB_WW-0001&cq_med=71700000085455714&cq_con=SSC_HB&cq_plac=&cq_term=PRODUCT_GROUP&ds_adt=&cq_plt=gp&cq_gclid=Cj0KCQiA7bucBhCeARIsAIOwr-8ssy9dhSErOylpw85NR_L_8TxMuTqIGlWgj1nemD_J…
Soap	Dove	-	Dove Beauty Bar 4 Pack Soap	Helps wash away bacteria	Lauric acid	-	Tetrasodium EDTA	-	-	-	-	-	All general public	https://www.chemistwarehouse.com.au/buy/53058/dove-beauty-bar-4-pack-soap
Soap	Dove	-	Dove Soap Beauty Bar Shea Butter	Helps wash away bacteria	Lauric acid	-	Tetrasodium EDTA	-	-	-	-	-	All general public	https://www.chemistwarehouse.com.au/buy/66345/dove-soap-beauty-bar-shea-butter-400g
Soap	Dove	-	Dove Beauty Bar Fresh Touch	Helps wash away bacteria	Lauric acid	-	Tetrasodium EDTA	-	-	-	Sodium benzoate	-	All general public	https://www.chemistwarehouse.com.au/buy/55029/dove-beauty-bar-fresh-touch-100g-x-4-pack
Soap	Palmolive	-	Palmolive Naturals Replenishing Bar Soap Milk & Honey	No antimicrobial claims	NO BIOCIDE DETECTED	-	-	-	-	-	-	-	All general public	https://www.chemistwarehouse.com.au/buy/72596/palmolive-naturals-replenishing-bar-soap-milk-honey-10-x-90g
Soap	Palmolive	-	Palmolive Gold Bar Soap Daily Deodorant protection	Gently removes germs	Phenoxyethanol	-	-	-	-	-	-	-	All general public	https://www.chemistwarehouse.com.au/buy/66561/palmolive-gold-bar-soap-daily-deodorant-protection-10-pack-x-90g
Soap	Natural Australian	-	Australian Triple Milled Soap Kakadu Plum & Pink Lilly	No antimicrobial claims	Tetrasodium EDTA	-	-	-	-	-	-	-	All general public	https://www.chemistwarehouse.com.au/buy/85856/australian-triple-milled-soap-kakadu-plum-pink-lilly-200g
Soap	Freshwater farm	-	Freshwater Farm Australia Blue Cypress + Juniper Berry Oil Calming Body Bar	No antimicrobial claims	NO BIOCIDE DETECTED	-	-	-	-	-	-	-	All general public	https://www.chemistwarehouse.com.au/buy/98660/freshwater-farm-australia-blue-cypress-juniper-berry-oil-calming-body-bar-200g
Soap	Protex	-	Protex Antibacterial Bar Soap Fresh Long lasting Freshness	Eliminates 99.9% of bacteria	NO BIOCIDE DETECTED	-	-	-	-	-	-	-	All general public	https://www.chemistwarehouse.com.au/buy/92515/protex-antibacterial-bar-soap-fresh-long-lasting-freshness-90g
Soap	Pears	-	Pears Transparent Value Pack 3x125g	No antimicrobial claims	Ethanol	-	Tetrasodium EDTA	-	-	-	-	-	All general public	https://www.chemistwarehouse.com.au/buy/67173/pears-transparent-value-pack-3x125g
Soap	Pears	-	Pears Transparent Soap Pure And Gentle With Mint Extracts	No antimicrobial claims	Benzalkonium chloride	-	Tetrasodium EDTA	-	Isopropanol	-	menthol	-	All general public	https://www.chemistwarehouse.com.au/buy/75728/pears-transparent-soap-pure-and-gentle-with-mint-extracts-3x125g
Soap	Pears	-	Pears Soap Oil Clear Triple Pack	No antimicrobial claims	Isopropanol	-	Tetrasodium EDTA	-	-	-	-	-	All general public	https://www.chemistwarehouse.com.au/buy/68635/pears-soap-oil-clear-triple-pack
Soap	Tom's of Maine	-	Toms of Maine Natural Beauty Bar Lavender & Shea	No antimicrobial claims	NO BIOCIDE DETECTED	-	-	-	-	-	-	-	All general public	https://www.chemistwarehouse.com.au/buy/99249/toms-of-maine-natural-beauty-bar-lavender-shea-141g
Soap	Nivea	-	NIVEA Crème Soft Soap Bar Moisturising 100g Twin Pack	No antimicrobial claims	Benzyl alcohol	-	Tetrasodium EDTA	-	-	-	-	-	All general public	https://www.chemistwarehouse.com.au/buy/60351/nivea-creme-soft-soap-bar-moisturising-100g-twin-pack
Soap	Thursday Plantation	-	Thursday Plantation Tea Tree Soap	No antimicrobial claims	Tetrasodium EDTA	-	-	-	-	-	-	-	All general public	https://www.chemistwarehouse.com.au/buy/71413/thursday-plantation-tea-tree-soap-125g
Soap	Only Good	-	Only Good Repairing Body Bar	No antimicrobial claims	NO BIOCIDE DETECTED	-	-	-	-	-	-	-	All general public	https://www.chemistwarehouse.com.au/buy/92054/only-good-repairing-body-bar-80g
Soap	Velvet	-	Velvet Sorbolene Soap | 2 pack	No antimicrobial claims	Tetrasodium EDTA	-	-	-	-	-	-	-	All general public	https://www.coles.com.au/product/velvet-sorbolene-soap-2-pack-1878156
Soap	Coles	-	Coles Soap Laundry | 4 pack	No antimicrobial claims	Tetrasodium EDTA	-	Potassium hydroxide	-	-	-	-	-	All general public	https://www.coles.com.au/product/coles-soap-laundry-4-pack-8824053
Soap	Natures Commonscents	-	Natures Commonscents Goats Milk Soap	No antimicrobial claims	Tetrasodium EDTA	-	-	-	-	-	-	-	All general public	https://www.coles.com.au/product/natures-commonscents-goats-milk-soap-100g-7108810
Soap	Sunlight	-	Sunlight Laundry Soap Bar	No antimicrobial claims	Tetrasodium EDTA	-	Potassium hydroxide	-	-	-	-	-	All general public	https://www.coles.com.au/product/sunlight-laundry-soap-bar-500g-159325
Soap	Dettol	-	Dettol Soap Bar Citrus Fresh	Helps remove odour causing germs	Phenoxyethanol	-	Tetrasodium EDTA	-	Methylchloroisothiazolinone	-	Methylisothiazolinone	-	All general public	https://www.coles.com.au/product/dettol-soap-bar-citrus-fresh-3-pack-3514570
Soap	-	-	KOi Lavender & Argan Oil Bar Soap	No antimicrobial claims	Tetrasodium EDTA	-	-	-	-	-	-	-	All general public	https://www.coles.com.au/product/koi-lavender-and-argan-oil-bar-soap-100g-3519675
Soap	The Australian Country Life	-	Country Life White Fresh Linen Soap	No antimicrobial claims	Tetrasodium EDTA	-	-	-	-	-	-	-	All general public	https://www.coles.com.au/product/country-life-white-fresh-linen-soap-5-pack-5175715
Soap	Nudy Rudy	-	Nudy Rudy Berrylicious Soap	No antimicrobial claims	NO BIOCIDE DETECTED	-	-	-	-	-	-	-	All general public	https://www.coles.com.au/product/nudy-rudy-berrylicious-soap-120g-5279550
Soap	Johnson's	-	Johnson & Johnson Baby Soap Twin Pack	No antimicrobial claims	Tetrasodium EDTA	-	-	-	-	-	-	-	All general public	https://www.coles.com.au/product/johnson-and-johnson-baby-soap-twin-pack-95g-405931
Soap	Beach Road Naturals	-	Beach Road Natural Lavender & Camomile Castile Body Bar	No antimicrobial claims	NO BIOCIDE DETECTED	-	-	-	-	-	-	-	All general public	https://www.coles.com.au/product/beach-road-natural-lavender-and-camomile-castile-body-bar-150g-4884585
Soap	Priya	-	Priya Australian Sandalwood Body Balance Bar	No antimicrobial claims	Tetrasodium EDTA	-	-	-	-	-	-	-	All general public	https://www.woolworths.com.au/shop/productdetails/72792/priya-australian-sandalwood-body-balance-bar
Soap	Woolworths Essentials	-	Essentials Pure Bar Soap Pure	No antimicrobial claims	Tetrasodium EDTA	-	-	-	-	-	-	-	All general public	https://www.woolworths.com.au/shop/productdetails/230539/essentials-pure-bar-soap-pure
Soap	Cussons	-	Cussons Prize Medal Oatmeal Bar Soap	No antimicrobial claims	Tetrasodium EDTA	-	-	-	-	-	-	-	All general public	https://www.woolworths.com.au/shop/productdetails/380104/cussons-prize-medal-oatmeal-bar-soap
Soap	-	-	Lux Velvety Skin Bar Soap Soft Caress	No antimicrobial claims	Phenoxyethanol	-	Tetrasodium EDTA	-	Potassium sorbate	-	-	-	All general public	https://www.woolworths.com.au/shop/productdetails/786204/lux-velvety-skin-bar-soap-soft-caress
Soap	Cashmere Boquet	-	Cashmere Bouquet Bar Soap Lavender 100g X4 Pack	No antimicrobial claims	Tetrasodium EDTA	-	-	-	-	-	-	-	All general public	https://www.woolworths.com.au/shop/productdetails/310410/cashmere-bouquet-bar-soap-lavender
Soap	Ecostore	-	Ecostore Lemongrass Soap Bar	No antimicrobial claims	Tetrasodium EDTA	-	-	-	-	-	-	-	All general public	https://www.woolworths.com.au/shop/productdetails/147728/ecostore-lemongrass-soap-bar
Soap	Balnea	-	Balnea Sorbolene Unscented Soap	No antimicrobial claims	Tetrasodium EDTA	-	-	-	-	-	-	-	All general public	https://www.woolworths.com.au/shop/productdetails/505888/balnea-sorbolene-unscented-soap
Soap	Anihana	-	Anihana Soap Bar Peach & Manuka Honey	No antimicrobial claims	NO BIOCIDE DETECTED	-	-	-	-	-	-	-	All general public	https://www.woolworths.com.au/shop/productdetails/222489/anihana-soap-bar-peach-manuka-honey
Soap	Natm	-	Natm Soap Colloidal Oatmeal	No antimicrobial claims	NO BIOCIDE DETECTED	-	-	-	-	-	-	-	All general public	https://www.woolworths.com.au/shop/productdetails/814239/natm-soap-colloidal-oatmeal
Soap	Dr. Bronner's	-	Dr Bronner's Lavender Soap Bar	No antimicrobial claims	Sodium hydroxide	-	Citric acid	-	-	-	-	-	All general public	https://www.woolworths.com.au/shop/productdetails/1073899537/dr-bronner-s-lavender-soap-bar-140g
Laundry sanitiser	Clean Boost	-	Clean Boost Laundry Sanitiser	Eliminates 99.9% of germs	Benzalkonium chloride	7	-	-	-	-	-	-	All general public	https://www.woolworths.com.au/shop/productdetails/879665?utm_source=google&utm_medium=cpc&utm_campaign=WW-0001&cq_net=u&cq_src=GOOGLE&cq_cmp=Woolies_8458_BAU_Shopping_HO_WW-0001&cq_med=71700000044911973&cq_con=SSC_HO&cq_plac=&cq_term=PRODUCT_GROUP&ds_adt=&cq_plt=gp&cq_gclid=Cj0KCQiA7bucBhCeARIsAIOwr-_Qsjq_pwL76y73AJBlRoz1KmEr5spUxHvy37S8_rHs02gjjLllGeIaApMUEALw_wcB&ds_de=c&ds_pc=online&ds_cr=5861…
Laundry sanitiser	Canesten	-	Canesten Disinfectant Laundry Sanitiser	Kills 99.9% of germs	Benzalkonium chloride	7	-	-	-	-	-	-	All general public	https://www.woolworths.com.au/shop/productdetails/215264/canesten-disinfectant-laundry-sanitiser
Laundry sanitiser	Dettol	-	Dettol Antibacterial Laundry Sanitiser	Kills 99.9% of germs	Benzalkonium chloride	7	-	-	-	-	-	-	All general public	https://www.woolworths.com.au/shop/productdetails/133145/dettol-antibacterial-laundry-sanitiser
Laundry sanitiser	Pine O Cleen	-	Pine O Cleen Anti Bacterial Laundry Sanitiser Odour Active	Kills 99.9% of bacteria	Benzalkonium chloride	-	Didecyldimethylammonium chloride	-	-	-	-	-	All general public	https://www.woolworths.com.au/shop/productdetails/219222/pine-o-cleen-anti-bacterial-laundry-sanitiser-odour-active
Laundry sanitiser	Coles	-	Coles Laundry Sanitiser	Kills 99.9% of germs	Benzalkonium chloride	7	-	-	-	-	-	-	All general public	https://shop.coles.com.au/a/national/product/coles-laundry-sanitiser
Laundry sanitiser	Supreme	-	Australian Made Antibacterial Laundry Sanitiser	Kills 99% of germs and viruses	Benzalkonium chloride	7	-	-	-	-	-	-	All general public	https://www.sanitisersolutionsaustralia.com.au/shop/australian-made-cleaning-chemicals/australian-made-household-products/australian-made-antibacterial-laundry-sanitiser-4-litre/?utm_source=Google%20Shopping&utm_campaign=Google%20Shopping&utm_medium=cpc&utm_term=7198&gclid=Cj0KCQiA7bucBhCeARIsAIOwr-9SF_bGptc8s9Pg0IM_XdRyLrNCG52vbB9Me3rDQLEMsLEd9Z28wuEaAp7pEALw_wcB
Laundry sanitiser	Di San	-	Di San Laundry Sanitiser	Eliminates 99.9% of bacteria	Benzalkonium chloride	7	-	-	-	-	-	-	All general public	https://www.aldimum.com.au/di-san-laundry-sanitiser-with-natural-eucalyptus-oil/

## Sheet: Biocide_usage_by_group
Category	Total	Antibacterial wipes	Disinfectant aerosols	Disinfectant liquids/spray	Spray cleaning product	Toilet cleaners	Laundry sanitiser	Antiseptics	Eye drops	Hand sanitiser	Hand wash	Mouthwash	Soap	Throat lozenges
Acid	89	7	0	0	18	13	0	0	1	1	36	9	4	0
Alcohol	125	26	7	1	8	2	0	3	0	51	7	11	4	5
Alkaline salts	12	0	0	1	0	6	0	0	1	0	1	0	3	0
Diguanide	13	3	0	0	0	0	0	6	0	1	0	3	0	0
Iodophor	6	0	0	0	0	0	0	6	0	0	0	0	0	0
Oxidising agent	25	0	0	0	7	12	0	0	3	1	0	2	0	0
Phenolic	34	12	0	1	0	0	0	2	0	2	12	0	5	0
QAC	113	33	1	6	13	8	7	6	16	2	4	13	1	3
Paraben	6	1	0	0	0	0	0	1	0	0	0	4	0	0
Unclassified	100	4	0	0	2	5	0	4	2	2	27	20	25	9
Number of products	369	54	8	9	39	35	7	21	20	53	42	30	37	14
Category	Total	Antibacterial wipes	Disinfectant aerosols	Disinfectant liquids/spray	Spray cleaning product	Toilet cleaners	Laundry sanitiser	Antiseptics	Eye drops	Hand sanitiser	Hand wash	Mouthwash	Soap	Throat lozenges
Acid	0.241192	0.12963	0	0	0.461538	0.371429	0	0	0.05	0.0188679	0.857143	0.3	0.108108	0
Alcohol	0.338753	0.481481	0.875	0.111111	0.205128	0.0571429	0	0.142857	0	0.962264	0.166667	0.366667	0.108108	0.357143
Alkaline salts	0.0325203	0	0	0.111111	0	0.171429	0	0	0.05	0	0.0238095	0	0.0810811	0
Diguanide	0.0352304	0.0555556	0	0	0	0	0	0.285714	0	0.0188679	0	0.1	0	0
Iodophor	0.0162602	0	0	0	0	0	0	0.285714	0	0	0	0	0	0
Oxidising agent	0.0677507	0	0	0	0.179487	0.342857	0	0	0.15	0.0188679	0	0.0666667	0	0
Phenolic	0.0921409	0.222222	0	0.111111	0	0	0	0.0952381	0	0.0377358	0.285714	0	0.135135	0
Paraben	0.0162602	0.0185185	0	0	0	0	0	0.047619	0	0	0	0.133333	0	0
QAC	0.306233	0.611111	0.125	0.666667	0.333333	0.228571	1	0.285714	0.8	0.0377358	0.0952381	0.433333	0.027027	0.214286
Unclassified	0.271003	0.0740741	0	0	0.0512821	0.142857	0	0.190476	0.1	0.0377358	0.642857	0.666667	0.675676	0.642857
Number of products	369	54	8	9	39	35	7	21	20	53	42	30	37	14
Category	Total	Antibacterial wipes	Disinfectant aerosols	Disinfectant liquids/spray	Spray cleaning product	Toilet cleaners	Laundry sanitiser	Antiseptics	Eye drops	Hand sanitiser	Hand wash	Mouthwash	Soap	Throat lozenges
Diguanide	0.0352304	1	0	0	0	0	0	0.285714	0	0.0188679	0	0.1	0	0
Iodophor	0.498645	0.851852	0.125	0.777778	0.512821	0.571429	1	0.714286	0.95	0.0943396	0.380952	0.633333	0.162162	0.214286
Oxidising agent	0.271003	0.0740741	0	0	0.0512821	0.142857	0	0.190476	0.1	0.0377358	0.642857	0.666667	0.675676	0.642857
Phenolic	0	0	0	0	0	0	0	0	0	0	0	0	0	0
Paraben	0	0	0	0	0	0	0	0	0	0	0	0	0	0
QAC	0	0	0	0	0	0	0	0	0	0	0	0	0	0
Unclassified	0	0	0	0	0	0	0	0	0	0	0	0	0	0
0	0	0	0	0	0	0	0	0	0	0	0	0	0	0
	0	0	0	0	0	0	0	0	0	0	0	0	0	0
	0	0	0	0	0	0	0	0	0	0	0	0	0	0
Category	Total	Antibacterial wipes	Disinfectant aerosols	Disinfectant liquids/spray	Spray cleaning product	Toilet cleaners	Laundry sanitiser	Antiseptics	Eye drops	Hand sanitiser	Hand wash	Mouthwash	Soap	Throat lozenges
Acid	9.54752e-05	0.0185185	0	0	0	0	0	0.0136054	0	0.000355999	0	0.00333333	0	0
Alcohol	0.00135134	0.015775	0.015625	0.0864198	0.0131492	0.0163265	0.142857	0.0340136	0.0475	0.00177999	0.00907029	0.0211111	0.00438276	0.0153061
Alkaline salts	0.000734425	0.00137174	0	0	0.00131492	0.00408163	0	0.00907029	0.005	0.000711997	0.0153061	0.0222222	0.0182615	0.0459184
Diguanide	0	0	0	0	0	0	0	0	0	0	0	0	0	0
Iodophor	0	0	0	0	0	0	0	0	0	0	0	0	0	0
Oxidising agent	0	0	0	0	0	0	0	0	0	0	0	0	0	0
Phenolic	0	0	0	0	0	0	0	0	0	0	0	0	0	0
QAC	0	0	0	0	0	0	0	0	0	0	0	0	0	0
Unclassified	0	0	0	0	0	0	0	0	0	0	0	0	0	0
No biocide	0	0	0	0	0	0	0	0	0	0	0	0	0	0

## Sheet: Claims
Claim content	Total	Hand sanitiser	Toilet cleaners	Eye drops	Throat lozenges	Disinfectant aerosols	Antibacterial wipes	Mouthwash	Laundry sanitiser	Soap	Disinfectant liquids/spray	Antiseptics	Hand wash	Spray cleaning product
Antibacterial/kills bacteria	36	5	3	0	7	0	3	6	0	1	0	3	3	5
Commercial-grade disinfectant	2	0	0	0	0	0	1	0	0	0	1	0	0	0
For (insert use/injury)	19	0	0	0	0	0	1	2	0	0	0	16	0	0
Hospital-grade disinfectant	23	0	6	0	0	2	9	0	0	0	3	0	0	3
Household-grade disinfectant	14	0	4	0	0	1	6	0	0	0	2	0	0	1
Kills (insert microbe name or indication of spectrum of activity)	36	1	3	0	2	2	11	0	1	0	7	0	0	9
Kills >99.99% of germs	2	1	0	0	0	0	0	0	0	0	0	0	0	1
Kills 99.9% of germs OR Kills 99.99% of germs	154	43	19	0	0	8	37	4	7	1	4	1	9	21
Kills bacteria/germs (insert context)	16	8	1	0	0	0	0	6	0	1	0	0	0	0
Kills germs "fast"	6	6	0	0	0	0	0	0	0	0	0	0	0	0
Medical-grade	2	2	0	0	0	0	0	0	0	0	0	0	0	0
Removes/washes away bacteria	10	0	2	0	0	0	2	1	0	5	0	0	0	0
NO CLAIMS	119	0	8	20	5	0	3	11	0	29	0	2	30	11
Number of products	369	53	35	20	14	8	54	30	7	37	9	21	42	39
Claim content	Total	Hand sanitiser	Toilet cleaners	Eye drops	Throat lozenges	Disinfectant aerosols	Antibacterial wipes	Mouthwash	Laundry sanitiser	Soap	Disinfectant liquids/spray	Antiseptics	Hand wash	Spray cleaning product
Antibacterial/kills bacteria	0.097561	0.0943396	0.0857143	0	0.5	0	0.0555556	0.2	0	0.027027	0	0.142857	0.0714286	0.128205
Commercial-grade disinfectant	0.00542005	0	0	0	0	0	0.0185185	0	0	0	0.111111	0	0	0
For (insert use/injury)	0.0514905	0	0	0	0	0	0.0185185	0.0666667	0	0	0	0.761905	0	0
Hospital-grade disinfectant	0.0623306	0	0.171429	0	0	0.25	0.166667	0	0	0	0.333333	0	0	0.0769231
Household-grade disinfectant	0.0379404	0	0.114286	0	0	0.125	0.111111	0	0	0	0.222222	0	0	0.025641
Kills (insert microbe name or indication of spectrum of activity)	0.097561	0.0188679	0.0857143	0	0.142857	0.25	0.203704	0	0.142857	0	0.777778	0	0	0.230769
Kills >99.99% of germs	0.00542005	0.0188679	0	0	0	0	0	0	0	0	0	0	0	0.025641
Kills 99.9% of germs OR Kills 99.99% of germs	0.417344	0.811321	0.542857	0	0	1	0.685185	0.133333	1	0.027027	0.444444	0.047619	0.214286	0.538462
Kills bacteria/germs (insert context)	0.0433604	0.150943	0.0285714	0	0	0	0	0.2	0	0.027027	0	0	0	0
Kills germs "fast"	0.0162602	0.113208	0	0	0	0	0	0	0	0	0	0	0	0
Medical-grade	0.00542005	0.0377358	0	0	0	0	0	0	0	0	0	0	0	0
Removes/washes away bacteria	0.0271003	0	0.0571429	0	0	0	0.037037	0.0333333	0	0.135135	0	0	0	0
NO CLAIMS	0.322493	0	0.228571	1	0.357143	0	0.0555556	0.366667	0	0.783784	0	0.0952381	0.714286	0.282051

## Sheet: Individual_biocide_usage
Biocide	Category	Total	Antibacterial wipes	Disinfectant aerosols	Disinfectant liquids/spray	Spray cleaning product	Toilet cleaners	Laundry sanitiser	Antiseptics	Eye drops	Hand sanitiser	Hand wash	Mouthwash	Soap	Throat lozenges
Citric acid	Acid	66	5	0	0	12	8	0	0	0	0	31	9	1	0
Dehydroacetic acid	Acid	3	0	0	0	0	0	0	0	0	0	3	0	0	0
Formic acid	Acid	1	0	0	0	1	0	0	0	0	0	0	0	0	0
Lactic acid	Acid	21	2	0	0	5	5	0	0	1	1	7	0	0	0
Lauric acid	Acid	3	0	0	0	0	0	0	0	0	0	0	0	3	0
Sulfuric acid	Acid	1	0	0	0	0	1	0	0	0	0	0	0	0	0
Benzyl alcohol	Alcohol	8	0	0	0	0	0	0	0	0	0	6	1	1	0
Dichlorobenzyl alcohol	Alcohol	5	0	0	0	0	0	0	0	0	0	0	0	0	5
Ethanol	Alcohol	95	15	7	1	7	1	0	1	0	51	1	10	1	0
Isopropanol	Alcohol	15	11	0	0	0	0	0	2	0	0	0	0	2	0
Alkaline salts	Alkaline salts	3	0	0	0	0	3	0	0	0	0	0	0	0	0
Potassium hydroxide	Alkaline salts	4	0	0	0	1	0	0	0	0	0	1	0	2	0
Sodium hydrogen sulfate	Alkaline salts	1	0	0	0	0	1	0	0	0	0	0	0	0	0
Sodium hydroxide	Alkaline salts	10	0	0	0	0	5	0	0	3	0	1	0	1	0
Sodium metasilicate	Alkaline salts	1	0	0	1	0	0	0	0	0	0	0	0	0	0
Chlorhexidine	Diguanide	1	0	0	0	0	0	0	0	0	0	0	1	0	0
Chlorhexidine acetate	Diguanide	1	0	0	0	0	0	0	1	0	0	0	0	0	0
Chlorhexidine digluconate	Diguanide	1	1	0	0	0	0	0	0	0	0	0	0	0	0
Chlorhexidine gluconate	Diguanide	5	0	0	0	0	0	0	2	0	1	0	2	0	0
Chlorhexidine hydrochloride	Diguanide	3	0	0	0	0	0	0	3	0	0	0	0	0	0
Polyaminopropyl biguanide	Diguanide	1	1	0	0	0	0	0	0	0	0	0	0	0	0
Polyhexamethylene biguanide	Diguanide	1	1	0	0	0	0	0	0	0	0	0	0	0	0
Povidone iodine	Iodophor	6	0	0	0	0	0	0	6	0	0	0	0	0	0
Hydrogen peroxide	Oxidising agent	7	0	0	0	2	2	0	0	0	1	0	2	0	0
Potassium monopersulfate	Oxidising agent	1	0	0	0	0	1	0	0	0	0	0	0	0	0
Sodium hypochlorite	Oxidising agent	13	0	0	0	4	9	0	0	0	0	0	0	0	0
Sodium perborate	Oxidising agent	1	0	0	0	0	0	0	0	1	0	0	0	0	0
Chloroxylenol	Phenolic	2	0	0	1	0	0	0	1	0	0	0	0	0	0
Chlorphenesin	Phenolic	2	1	0	0	0	0	0	0	0	0	1	0	0	0
Phenoxyethanol	Phenolic	27	11	0	0	0	0	0	1	0	1	11	0	3	0
Triclocarban	Phenolic	1	0	0	0	0	0	0	0	0	0	0	0	1	0
Triclosan	Phenolic	2	0	0	0	0	0	0	0	0	1	0	0	1	0
Benzalkonium chloride	QAC	83	29	1	6	11	5	7	3	15	2	3	0	1	0
Benzethonium chloride	QAC	2	2	0	0	0	0	0	0	0	0	0	0	0	0
Cetalkonium chloride	QAC	1	0	0	0	0	0	0	0	1	0	0	0	0	0
Cetrimide	QAC	3	0	0	0	0	0	0	3	0	0	0	0	0	0
Cetylpyridinium chloride	QAC	19	3	0	0	0	0	0	0	0	0	0	13	0	3
Didecyldimethylammonium chloride	QAC	5	3	0	1	0	0	1	0	0	0	0	0	0	0
Didecyldimonium chloride	QAC	2	2	0	0	0	0	0	0	0	0	0	0	0	0
Dioctyldimethylammonium chloride	QAC	1	1	0	0	0	0	0	0	0	0	0	0	0	0
DTSACI	QAC	1	0	0	0	0	0	0	0	0	1	0	0	0	0
Lauralkonium chloride	QAC	3	0	0	0	1	1	0	0	0	0	1	0	0	0
n-alkyl dimethyl benzyl ammonium chloride	QAC	2	2	0	0	0	0	0	0	0	0	0	0	0	0
n-alkyl dimethyl ethylbenzyl ammonium chloride	QAC	1	1	0	0	0	0	0	0	0	0	0	0	0	0
Quaternary ammonium compounds	QAC	3	0	0	0	1	2	0	0	0	0	0	0	0	0
Quaternium-24	QAC	1	1	0	0	0	0	0	0	0	0	0	0	0	0
Methylparaben	Paraben	5	0	0	0	0	0	0	1	0	0	0	4	0	0
Ethylparaben	Paraben	1	1	0	0	0	0	0	0	0	0	0	0	0	0
Propylparaben	Paraben	4	1	0	0	0	0	0	0	0	0	0	3	0	0
Alcohol ethoxylate	Unclassified	1	0	0	0	1	0	0	0	0	0	0	0	0	0
Amylmetacresol	Unclassified	3	0	0	0	0	0	0	0	0	0	0	0	0	3
Benzisothiazolinone	Unclassified	1	0	0	0	1	0	0	0	0	0	0	0	0	0
Bronopol	Unclassified	1	1	0	0	0	0	0	0	0	0	0	0	0	0
Hexamidine isethionate	Unclassified	2	0	0	0	0	0	0	2	0	0	0	0	0	0
Hexylresorcinol	Unclassified	1	0	0	0	0	0	0	0	0	0	0	0	0	1
Melaleuca Oil	Unclassified	3	0	0	0	0	0	0	3	0	0	0	0	0	0
Menthol	Unclassified	19	1	0	0	0	0	0	0	0	0	0	11	1	6
Methylchloroisothiazolinone	Unclassified	6	0	0	0	0	0	0	0	0	0	5	0	1	0
Methylisothiazolinone	Unclassified	5	0	0	0	0	0	0	0	0	0	4	0	1	0
Potassium sorbate	Unclassified	13	0	0	0	1	0	0	0	0	0	8	3	1	0
Sodium benzoate	Unclassified	34	0	0	0	1	0	0	0	0	0	18	14	1	0
Sodium dichloroisocyanurate	Unclassified	1	0	0	0	0	1	0	0	0	0	0	0	0	0
Sodium dodecylbenzene sulfonate	Unclassified	5	0	0	0	0	5	0	0	0	0	0	0	0	0
Tea tree extract	Unclassified	1	1	0	0	0	0	0	0	0	0	0	0	0	0
Tetrasodium EDTA	Unclassified	39	1	0	0	0	0	0	0	0	2	11	0	25	0
Thymol	Unclassified	7	0	0	0	0	0	0	0	0	0	0	7	0	0
Zinc chloride	Unclassified	2	0	0	0	0	0	0	0	2	0	0	0	0	0
NO BIOCIDE DETECTED	No biocide	11	0	0	0	1	0	0	0	0	0	1	0	9	0
	Number of products	369	54	8	9	39	35	7	21	20	53	42	30	37	14

## Sheet: Biocide_group_data
Product category	Brand	ARTG code	Product name	Claims	Acid	Alcohol	Alkaline salts	Diguanide	Iodophor	Oxidising agent	Phenolic	QAC	Paraben	Unclassified		Category 1	Category 2	Category 3	Category 4	Active ingredient 1 (antimicrobial)	Active ingredient 2	Active ingredient 3	Active ingredient 4
Antibacterial wipes	Pine O Cleen	-	Pine O Cleen Simply Biodegradable Multipurpose Disinfectant Wipes 90 pack Grapefruit	Kills 99.9% of germs/bacteria	1	0	0	0	0	0	0	0	0	0		Acid				Lactic acid	-	-	-
Antibacterial wipes	Pigeon	-	Pigeon Anti-Bacterial Wipes	Kills 99.99% of germs	1	1	0	0	0	0	0	0	2	0		Alcohol	Acid	Paraben	Paraben	Ethanol	Citric acid	Ethylparaben	Propylparaben
Antibacterial wipes	SwissCare	-	SwissCare Antibacterial Alcohol Wipes 75%	Kills 99.9% of germs	0	1	0	0	0	0	1	2	0	0		Alcohol	QAC	QAC	Phenolic	Ethanol	Benzalkonium chloride	Benzethonium chloride	Chlorphenesin
Antibacterial wipes	Milton	-	Milton Antibacterial Surface Wipes	Kills 99.9% of germs including S. aureus and E. coli, Household-grade disinfectant	0	1	0	0	0	0	0	0	0	0		Alcohol				Ethanol	-	-	-
Antibacterial wipes	Elyptol	-	Elyptol Antibacterial Hand Sanitising Wipes	Kills 99.9% of germs	0	1	0	0	0	0	0	0	0	0		Alcohol				Ethanol	-	-	-
Antibacterial wipes	Germisept	-	GERMISEPT Multi-Purpose Alcohol Wipes	-	0	1	0	0	0	0	0	0	0	0		Alcohol				Ethanol	-	-	-
Antibacterial wipes	Cell-Skin	-	CELL-SKIN Hand Sanitising Wipes	Kills 99.9% of germs	0	1	0	0	0	0	0	0	0	0		Alcohol				Ethanol	-	-	-
Antibacterial wipes	Saniflex	-	Saniflex 75% Alcohol Sanitary Wipes	Kills 99.9% of germs	0	1	0	0	0	0	0	0	0	0		Alcohol				Ethanol	-	-	-
Antibacterial wipes	MEDIQ	-	MEDIQ ANTIBACTERIAL WIPES	Kills 99.9% of germs	0	1	0	0	0	0	0	0	0	0		Alcohol				Ethanol	-	-	-
Antibacterial wipes	Purell		Purell Hand Sanitizing Alcohol Formula Wipes	Kills 99.99% of germs	0	1	0	0	0	0	0	0	0	0		Alcohol				Ethanol	-	-	-
Antibacterial wipes	Kimberley Clark	Has one but currently unknown	Hospital Grade Kimberly Clark Isopropyl IPA Antibacterial Wipes	Hospital grade disinfectant	0	1	0	0	0	0	0	0	0	0		Alcohol				Isopropanol	-	-	-
Antibacterial wipes	Halyard	AUST L 342811	ISOWIPE Bactericidal Disinfectant Wipes	Kills COVID-19, S. aureus, E. coli, P. aeruginosa. P. vulgaris, Hospital grade disinfectant	0	1	0	0	0	0	0	0	0	0		Alcohol				Isopropanol	-	-	-
Antibacterial wipes	Medipro	-	Medipro Hospital Grade 70% Isopropyl Tub 14cm x 26cm Wipes Australian Made	Hospital grade disinfectant	0	1	0	0	0	0	0	0	0	0		Alcohol				Isopropanol	-	-	-
Antibacterial wipes	Rediwipe	-	REDIWIPE ISOPROPYL WIPES	-	0	1	0	0	0	0	0	0	0	0		Alcohol				Isopropanol	-	-	-
Antibacterial wipes	Henry Schein	-	HS Alcohol Wipes Hospital Grade IPA 70 v/v 220 Tub	Hospital grade disinfectant	0	1	0	0	0	0	0	0	0	0		Alcohol				Isopropanol	-	-	-
Antibacterial wipes	Wipe Out	-	Wipe Out 70% Isopropyl IPA Disinfectant Wipes	Hospital grade disinfectant	0	1	0	0	0	0	0	0	0	0		Alcohol				Isopropanol	-	-	-
Antibacterial wipes	Kimberley Clark - Scott	-	Kimberly-Clark Scott 4100 Wipes 70% Isopropyl Alcohol Tub	Commercial grade disinfectant	0	1	0	0	0	0	0	0	0	0		Alcohol				Isopropanol	-	-	-
Antibacterial wipes	ProMedCo	AUST L 332668	Isopropyl Alcohol Disinfectant Wipes	-	0	1	0	0	0	0	0	0	0	0		Alcohol				Isopropanol	-	-	-
Antibacterial wipes	Clinicare	-	Clinicare Alcohol Bactericidal Wipes	Hospital grade disinfectant	0	1	0	0	0	0	0	0	0	0		Alcohol				Isopropanol	-	-	-
Antibacterial wipes	-	-	Antibacterial 75% Alcohol Wipes	Kills 99.9% of germs, hospital grade disinfectant	0	1	0	0	0	0	0	0	0	0		Alcohol				Isopropanol	-	-	-
Antibacterial wipes	Blisma	-	Blisma Hospital Grade Anti-Bacterial Wipes	Kills 99.9% of germs, hospital grade	0	1	0	0	0	0	0	0	0	0		Alcohol				Isopropanol	-	-	-
Antibacterial wipes	Wet Ones	-	Wet Ones Be Fresh Antibacterial Wipes	Kills 99.9% of bacteria	0	1	0	0	0	0	1	1	0	1		Phenolic	Alcohol	QAC	Unclassified	Phenoxyethanol	Ethanol	Benzalkonium chloride	Bronopol
Antibacterial wipes	Ocean Healthcare	-	Ocean Antibacterial Wipes	Kills 99.9% of bacteria	0	0	0	1	0	0	1	1	0	0		Phenolic	Diguanide	QAC		Phenoxyethanol	Chlorhexidine digluconate	Benzalkonium chloride	-
Antibacterial wipes	Azure	-	Azure Wipes Anti Bacterial Sensitive	Kills 99.9% of germs	0	0	0	1	0	0	1	1	0	0		Phenolic	QAC	Diguanide		Phenoxyethanol	Benzethonium chloride	Polyaminopropyl biguanide	-
Antibacterial wipes	Dettol	-	Dettol Hands and Surface Wipes 15pk 2 in 1 Antibacterial	kill 99.9% of germs, including E. coli, Staphylococcus	1	0	0	0	0	0	0	1	0	0		QAC	Acid			Benzalkonium chloride	Lactic acid	-	-
Antibacterial wipes	Dettol	-	DETTOL ANTI-BACTERIAL SURFACE WIPES FRESH HOUSEHOLD DISINFECTANT	Kills 99.9% of germs, including E.coli, Salmonella and S. aureus	0	1	0	0	0	0	0	1	0	0		QAC	Alcohol			Benzalkonium chloride	Ethanol	-	-
Antibacterial wipes	Dettol	-	DETTOL MULTIPURPOSE WIPES CRISP APPLE	Kills 99.9% of germs including E. coli, Salmonella and S. aureus	0	1	0	0	0	0	0	1	0	0		QAC	Alcohol			Benzalkonium chloride	Ethanol	-	-
Antibacterial wipes	Pine O Cleen	AUST L 359810	Pine O Cleen Disinfectant Multipurpose Wipes Lemon	Kills 99.9% of germs including H1N1, COVID-19, Polio, Salmonella, E. coli	0	1	0	0	0	0	0	1	0	0		QAC	Alcohol			Benzalkonium chloride	Ethanol	-	-
Antibacterial wipes	Pine O Cleen	-	Pine O Cleen Disinfectant Multipurpose Wipes 120 pack Eucalyptus	Kills 99.9% of germs inlcuding COVID-19, household grade sanitiser	0	1	0	0	0	0	0	1	0	0		QAC	Alcohol			Benzalkonium chloride	Ethanol	-	-
Antibacterial wipes	Careline	-	AntiBacterial Disinfectant Wipes	Kills 99.9% of germs	1	1	0	0	0	0	0	1	0	0		QAC	Alcohol	Acid		Benzalkonium chloride	Ethanol	Citric acid	-
Antibacterial wipes	24 Daily	-	24 Daily Antibacterial Wipes Alcohol Free Aloe Vera & Vitamin E	Removes bacteria on surfaces	0	0	0	0	0	0	1	1	0	0		QAC	Phenolic			Benzalkonium chloride	Phenoxyethanol	-	-
Antibacterial wipes	Mamia	-	Mamia Antibacterial hand and face wipes	Antibacterial	0	0	0	0	0	0	1	1	0	0		QAC	Phenolic			Benzalkonium chloride	Phenoxyethanol	-	-
Antibacterial wipes	Hercules	-	Hercules Antibacterial Wipes 12 x 80 Pack Lemon	Rids of 99.9% of germs	0	0	0	0	0	0	1	1	0	0		QAC	Phenolic			Benzalkonium chloride	Phenoxyethanol	-	-
Antibacterial wipes	Chempro	-	Chempro Anti-Bacterial Wipes	Disinfection for skin etc.	0	0	0	0	0	0	1	1	0	0		QAC	Phenolic			Benzalkonium chloride	Phenoxyethanol	-	-
Antibacterial wipes	Real Care	-	Real Care Antibacterial Wipes	Kills 99.9% of germs	1	0	0	0	0	0	1	1	0	0		QAC	Phenolic	Acid		Benzalkonium chloride	Phenoxyethanol	Citric acid	-
Antibacterial wipes	Best	-	Best Antibacterial Wet Wipes	Kills 99.9% of all bacteria	1	0	0	0	0	0	1	1	0	1		QAC	Phenolic	Unclassified	Acid	Benzalkonium chloride	Phenoxyethanol	Tetrasodium EDTA	Citric acid
Antibacterial wipes	Cloroz	-	Clorox Disinfecting Wipes, Fresh Scent	Kills 99.9% of viruses and bacteria	0	0	0	0	0	0	0	2	0	0		QAC	QAC			n-alkyl dimethyl ethylbenzyl ammonium chloride	n-alkyl dimethyl benzyl ammonium chloride	-	-
Antibacterial wipes	Antibacterial Protection	-	Spiderman Antibacterial Wipes	Kills 99.9% of germs	0	0	0	0	0	0	0	2	0	0		QAC	QAC			Benzalkonium chloride	Didecyldimonium Chloride	-	-
Antibacterial wipes	Oz Guard	-	Oz Guard Antibacterial Hand Sanitising Wipes	Kills 99.9% of germs, Household-grade disinfectant	0	0	0	0	0	0	0	3	0	0		QAC	QAC	QAC		Benzalkonium chloride	Didecyldimonium Chloride	Cetylpyridinium chloride	-
Antibacterial wipes	CLINELL	-	CLINELL Universal Wipes	Hospital grade disinfectant	0	0	0	1	0	0	0	2	0	0		QAC	QAC	Diguanide		Benzalkonium chloride	Didecyldimethylammonium chloride	Polyhexamethylene biguanide	-
Antibacterial wipes	Wipes Australia	-	Premium Antibacterial Wipes	Effectively kills germs and other bacteria	1	0	0	0	0	0	1	2	0	0		QAC	QAC	Phenolic	Acid	Benzalkonium chloride	Cetylpyridinium Chloride	Phenoxyethanol	Citric acid
Antibacterial wipes	Coles Ultra	-	Coles Ultra Antibacterial Wipes Stand Up Pouch	Kills 99.9% of germs, Household-grade disinfectant	0	0	0	0	0	0	0	4	0	0		QAC	QAC	QAC	QAC	Benzalkonium chloride	Quaternium-24	Didecyldimethylammonium chloride	Dioctyldimethylammonium chloride
Antibacterial wipes	Everfresh	-	Everfresh Antibacterial Wet Wipes	99.9% antibacterial	0	0	0	0	0	0	1	2	0	1		QAC	QAC	Phenolic	Unclassified	Benzalkonium chloride	Cetylpyridinium Chloride	Phenoxyethanol	Menthol
Antibacterial wipes	Goat	-	Goat Antibacterial Surface Wipes	Kills 99.9% of germs including Salmonella & E. coli	0	0	0	0	0	0	0	1	0	0		QAC				Benzalkonium chloride	-	-	-
Antibacterial wipes	Dettol	-	DETTOL HEALTH CLEAN ANTI-BACTERIAL FLOOR WIPES FRESH LIME & MINT	Kills 99.9% of germs including E. coli and S. aureus	0	0	0	0	0	0	0	1	0	0		QAC				Benzalkonium chloride	-	-	-
Antibacterial wipes	Dettol	-	DETTOL BIG & STRONG KITCHEN WIPES	Kills 99.9% of germs including E. coli and S. aureus	0	0	0	0	0	0	0	1	0	0		QAC				Benzalkonium chloride	-	-	-
Antibacterial wipes	Oakwood	-	Oakwood Stone Benchtop Antibacterial Wipes	Antibacterial	0	0	0	0	0	0	0	1	0	0		QAC				Benzalkonium chloride	-	-	-
Antibacterial wipes	Strike	-	Strike Disinfectant Wipes Lemon	Kills 99.9% of germs, Household-grade disinfectant	0	0	0	0	0	0	0	1	0	0		QAC				Benzalkonium chloride	-	-	-
Antibacterial wipes	Glen 20	-	Glen 20 On The Go Disinfectant Wipes Lemon	Kills 99.9% of germs	0	0	0	0	0	0	0	1	0	0		QAC				Benzalkonium chloride	-	-	-
Antibacterial wipes	Woolworths Essentials	-	Woolworths Essentials Household Grade Disinfectant Wipes Fresh	Kills 99.9% of germs, household-grade disinfectant	0	0	0	0	0	0	0	1	0	0		QAC				Benzalkonium chloride	-	-	-
Antibacterial wipes	Touch	-	Antibacterial Hand and Surface Wipes	Kills 99.99% of germs and bacteria	0	0	0	0	0	0	0	1	0	0		QAC				Benzalkonium chloride	-	-	-
Antibacterial wipes	Ajax	-	Ajax Eco Multipurpose Wipes Vanilla & Berries	Kills 99.9% of germs	0	0	0	0	0	0	0	1	0	0		QAC				Didecyldimethylammonium chloride	-	-	-
Antibacterial wipes	G & Y	-	G&Y Antibacterial Hand Wipes	Kills 99.99% of germs	0	0	0	0	0	0	0	1	0	0		QAC				n-alkyl dimethyl benzyl ammonium chloride	-	-	-
Antibacterial wipes	Kleenex	-	Kleenex Antibacterial Wipes	Kills 99.9% of germs	0	0	0	0	0	0	0	0	0	1		Unclassified				Tea tree extract	-	-	-
Antiseptics	Isocol	AUST R 61358	Isocol Rubbing Alcohol	Kills germs on skin	0	1	0	0	0	0	0	0	0	0		Alcohol				Isopropanol	-	-	-
Antiseptics	Band-Aid	-	Band-Aid Antibacterial Hand Sanitising Solution	Kills 99.9% of germs	0	1	0	0	0	0	0	0	0	0		Alcohol				Isopropanol	-	-	-
Antiseptics	SOOV	AUST R 10620	EGO SOOV Cream	prevent the infection of cuts, grazes, minor burns, scalds and sunburn.	0	0	0	1	0	0	0	1	0	0		Diguanide	QAC			Chlorhexidine gluconate	Cetrimide	-	-
Antiseptics	Medicreme	AUST R 16131	Medicreme Antiseptic Cream	antiseptic cream for cuts, abrasions, mild sunburn, mild burns and scalds. It also provides relief for itching due to non-poisonous bites and stings	0	0	0	1	0	0	0	1	0	1		Diguanide	QAC	Unclassified		Chlorhexidine acetate	Cetrimide	Hexamidine isethionate	-
Antiseptics	Savlon	AUST R 11247	Savlon Antiseptic Cream for Cuts Grazes Bites	Contains germ-killing and cleansing agents	0	0	0	1	0	0	1	1	0	0		Diguanide	QAC	Phenolic		Chlorhexidine hydrochloride	Cetrimide	Phenoxyethanol	-
Antiseptics	Medi Pulv	AUST R 16129	Medi Pulv Antiseptic Powder	touch-free first aid treatment for cuts, abrasions, superficial burns and scalds.	0	0	0	1	0	0	0	0	0	0		Diguanide				Chlorhexidine hydrochloride	Hexamidine isethionate	-	-
Antiseptics	Microshield	AUST R 30954	Microshield 5 Chlorhexidine Antiseptic Concentrate	Aseptic concentrate	0	0	0	1	0	0	0	0	0	0		Diguanide				Chlorhexidine gluconate	-	-	-
Antiseptics	Bepanthen	AUST R 131912	Bepanthen First Aid Antiseptic Cream	Effective in treating minor cuts and abrasions	0	0	0	1	0	0	0	0	0	0		Diguanide				Chlorhexidine hydrochloride	-	-	-
Antiseptics	Betadine	AUST R 30103	Antiseptic Liquid Spray	Kills bacteria commonly responsible for minor cults and abrasions	0	0	0	0	1	0	0	0	0	0		Iodophor				Povidone Iodine	-	-	-
Antiseptics	Betadine	AUST R 29559	Antiseptic First Aid Cream	Prevents infections in minor burns, cuts and abrasions	0	0	0	0	1	0	0	0	0	0		Iodophor				Povidone Iodine	-	-	-
Antiseptics	Betadine	AUST R 29561	Antiseptic Ointment	Prevents infections in minor burns, cuts and abrasions. Recommended for treating infected skin around the nails	0	0	0	0	1	0	0	0	0	0		Iodophor				Povidone Iodine	-	-	-
Antiseptics	Betadine	AUST R 306917	Betadine Antiseptic Topical Solution	Kills bacteria commonly responsible for minor wound and minor skin infections. Does not permanenntly stain skin and natural fabrics	0	0	0	0	1	0	0	0	0	0		Iodophor				Povidone Iodine	-	-	-
Antiseptics	-	AUST R 14946	EDP Antiseptic First Aid Powder		0	0	0	0	1	0	0	0	0	0		Iodophor				Povidone Iodine	-	-	-
Antiseptics	Apo Health	AUST R 281618	Apo Health Antiseptic Solution	Prevents infection in minor cuts, wounds and abrasions	0	0	0	0	1	0	0	0	0	0		Iodophor				Povidone Iodine	-	-	-
Antiseptics	Dettol	AUST R 61404	Dettol Classic Antiseptic Liquid		0	0	0	0	0	0	1	0	0	0		Phenolic				Chloroxylenol	-	-	-
Antiseptics	Medisept	AUST R 92248	Medisept Antiseptic Body Piercing After Care Gel	For care of navel and nose piercings	0	1	0	0	0	0	0	1	1	0		QAC	Paraben	Alcohol		Benzalkonium chloride	Methylparaben	Ethanol	-
Antiseptics	Bepanthen	AUST R 182923	Bepanthen First Aid Antiseptic Cream	Protects damaged skin from infection, assist treatment of cuts, abrasions, insect bites/stings & sunburns	0	0	0	0	0	0	0	1	0	0		QAC				Benzalkonium chloride	-	-	-
Antiseptics	Dettol	AUST R 73357	Dettol Antiseptic Wound Wash Spray	Protect minor wounds from germs & infection	0	0	0	0	0	0	0	1	0	0		QAC				Benzalkonium chloride	-	-	-
Antiseptics	Thursday Plantation	AUST L 167903	Thursday Plantation Tea Tree Antiseptic Cream	Management of minor wounds, cuts, scratches and abrasions	0	0	0	0	0	0	0	0	0	1		Unclassified				Melaleuca Oil	-	-	-
Antiseptics	NappyGoo	AUST L 75440	NappyGoo Cream	For treating Nappy Rashes	0	0	0	0	0	0	0	0	0	1		Unclassified				Melaleuca Oil	-	-	-
Antiseptics	Mundicare	AUST L 266548	Mundicare Antiseptic Spray	Assist in cleaning minor wounds	0	0	0	0	0	0	0	0	0	1		Unclassified				Melaleuca Oil	-	-	-
Disinfectant aerosols	Glen 20	-	Glen 20 Pure Disinfectant Mist Fresh Waters	Kills 99.9% of germs including S. aurues and P. aeruginosa	0	1	0	0	0	0	0	0	0	0		Alcohol				Ethanol	-	-	-
Disinfectant aerosols	Glen 20	-	Glen 20 All-In-One Disinfectant Spray Original	Kills 99.9% of germs, hospital grade	0	1	0	0	0	0	0	0	0	0		Alcohol				Ethanol	-	-	-
Disinfectant aerosols	Stay Safe	-	Stay Safe (Australian Made) Sanitiser and Disinfectant Surface Spray	Kills 99.9% of germs, hospital grade	0	1	0	0	0	0	0	0	0	0		Alcohol				Ethanol	-	-	-
Disinfectant aerosols	Dettol	-	Dettol Antibacterial 2-in-1 Hand & Surface Sanitiser Spray	Kills 99.9% of germs, household grade	0	1	0	0	0	0	0	0	0	0		Alcohol				Ethanol	-	-	-
Disinfectant aerosols	Medescan	-	Medescan Protect Sanitiser Bomb	Kills 99.9% of germs	0	1	0	0	0	0	0	0	0	0		Alcohol				Ethanol	-	-	-
Disinfectant aerosols	Domestos	-	Domestos Multipurpose Disinfectant Spray	Kills 99.9% of germs including Salmonella, E. coli, Listeria and H1N1 virus	0	1	0	0	0	0	0	0	0	0		Alcohol				Ethanol	-	-	-
Disinfectant aerosols	Extra	-	Extra Disinfectant & Sanitising Spray	Kills 99.9% of germs	0	1	0	0	0	0	0	0	0	0		Alcohol				Ethanol	-	-	-
Disinfectant aerosols	ViroCLEAR	-	ViroCLEAR Disinfectant Room Fogger	Kills 99.9% of germs and bacteria	0	0	0	0	0	0	0	1	0	0		QAC				Benzalkonium chloride	-	-	-
Disinfectant liquids/spray	Clinicol	AUST L 361870	CLINICOL ADVANCED HOSPITAL GRADE DISINFECTANT	Wide germicidal activity	0	1	0	0	0	0	0	0	0	0		Alcohol				Ethanol	-	-	-
Disinfectant liquids/spray	Jantex	-	Jantex Multi Purpose Disinfectant & Deodoriser Concentrate	Commercial grade disinfectant	0	0	1	0	0	0	0	0	0	0		Alkaline salts				Sodium metasilicate	-	-	-
Disinfectant liquids/spray	Dettol	-	Dettol Antibacterial Household Grade Disinfectant Liquid	Kills germs including COVID-19, household grade disinfectant	0	0	0	0	0	0	1	0	0	0		Phenolic				Chloroxylenol	-	-	-
Disinfectant liquids/spray	Clinell	AUST L 178363	Clinell Disinfectant Spray	Kills 99.99% of germs including COVID 19	0	0	0	0	0	0	0	3	0	0		QAC	QAC	QAC		Benzalkonium chloride	Didecyldimethylammonium chloride	-	-
Disinfectant liquids/spray	Viraclean	AUST R 69000	Viraclean® Disinfectant Antibacterial Surface Cleanser 500ml Spray	Kills a wide range of bacteria and viruses, Hospital grade	0	0	0	0	0	0	0	1	0	0		QAC				Benzalkonium chloride	-	-	-
Disinfectant liquids/spray	Pine O Cleen	-	Pine O Cleen Disinfectant Eucalyptus	Kills 99.9% of germs including COVID 19, hospital grade	0	0	0	0	0	0	0	1	0	0		QAC				Benzalkonium chloride	-	-	-
Disinfectant liquids/spray	Coles	-	Coles disinfectant eucalyptus	Kills 99.9% of germs including COVID-19, hospital grade	0	0	0	0	0	0	0	1	0	0		QAC				Benzalkonium chloride	-	-	-
Disinfectant liquids/spray	Coles	-	Coles Disinfectant Lavender	Household grade	0	0	0	0	0	0	0	1	0	0		QAC				Benzalkonium chloride	-	-	-
Disinfectant liquids/spray	Morning Fresh	-	Morning Fresh Antibacterial Surface Sanitiser Citrus	Kills 99.9% of germs and viruses including COVID-19	0	0	0	0	0	0	0	1	0	0		QAC				Benzalkonium chloride	-	-	-
Eye drops	Optifresh	-	Optifresh Plus Unit Dose Eye Drops 1%	no antimicrobial claims	1	0	1	0	0	0	0	0	0	0		Acid	Alkaline salts			Lactic acid	Sodium hydroxide	-	-
Eye drops	Genteal	-	Genteal Eye Drops	no antimicrobial claims	0	0	0	0	0	1	0	0	0	0		Oxidising agent				Sodium perborate	-	-	-
Eye drops	Eyezep	AUST R 98489	Eyezep Allergy Eye Drops	no antimicrobial claims	0	0	0	0	0	1	0	1	0	0		QAC	Oxidising agent			Benzalkonium chloride	Sodium hydroxide	-	-
Eye drops	Trust	AUST R 316220	Trust Zoptic Eye Drops	no antimicrobial claims	0	0	0	0	0	1	0	1	0	0		QAC	Oxidising agent			Benzalkonium chloride	Sodium hydroxide	-	-
Eye drops	Systane	AUST R 286697	Systane Red Eye Drops	no antimicrobial claims	0	0	0	0	0	0	0	1	0	0		QAC				Benzalkonium chloride	-	-	-
Eye drops	Visine	AUST R 66073	Visine Allergy Eye Drops	no antimicrobial claims	0	0	0	0	0	0	0	1	0	0		QAC				Benzalkonium chloride	-	-	-
Eye drops	Murine	AUST R 29589	Murine Eye Drops Clear Eyes	no antimicrobial claims	0	0	0	0	0	0	0	1	0	0		QAC				Benzalkonium chloride	-	-	-
Eye drops	Visine	AUST R 10023	Visine Clear Eye Drops	no antimicrobial claims	0	0	0	0	0	0	0	1	0	0		QAC				Benzalkonium chloride	-	-	-
Eye drops	Alcon	AUST R 47652	Naphcon-A Eye Drops	no antimicrobial claims	0	0	0	0	0	0	0	1	0	0		QAC				Benzalkonium chloride	-	-	-
Eye drops	Visine	AUST R 72111	Visine Advanced Relief Eye Drops	no antimicrobial claims	0	0	0	0	0	0	0	1	0	0		QAC				Benzalkonium chloride	-	-	-
Eye drops	Zyrtec	AUST R 227289	Zyrtec Antihistamine Hayfever & Allergy Eye Drops	no antimicrobial claims	0	0	0	0	0	0	0	1	0	0		QAC				Benzalkonium chloride	-	-	-
Eye drops	Allergan	AUST R 23091	Albalon A Allergy Eye Drops	no antimicrobial claims	0	0	0	0	0	0	0	1	0	0		QAC				Benzalkonium chloride	-	-	-
Eye drops	Allergan	-	PVA Tears Eye Drops	no antimicrobial claims	0	0	0	0	0	0	0	1	0	0		QAC				Benzalkonium chloride	-	-	-
Eye drops	Optrex	-	Optrex Refreshing Eye Drops	no antimicrobial claims	0	0	0	0	0	0	0	1	0	0		QAC				Benzalkonium chloride	-	-	-
Eye drops	Optrex	AUST R 57571	Optrex Eye Drops for Red or Sore Eyes	no antimicrobial claims	0	0	0	0	0	0	0	1	0	0		QAC				Benzalkonium chloride	-	-	-
Eye drops	Zaditen	AUST R 99979	Zaditen Allergy Eye Drops	no antimicrobial claims	0	0	0	0	0	0	0	1	0	0		QAC				Benzalkonium chloride	-	-	-
Eye drops	Brolene	-	Brolene Eye Drops	no antimicrobial claims	0	0	0	0	0	0	0	1	0	0		QAC				Benzalkonium chloride	-	-	-
Eye drops	Cationorm	-	Cationorm Preservative Free Eye Drops	no antimicrobial claims	0	0	0	0	0	0	0	1	0	0		QAC				Cetalkonium chloride	-	-	-
Eye drops	Systane	-	Systane Lubricating Eye Drops	no antimicrobial claims	0	0	0	0	0	0	0	0	0	1		Unclassified				Zinc chloride	-	-	-
Eye drops	Bion Tears	-	Bion Tears Eye Drops	no antimicrobial claims	0	0	0	0	0	0	0	0	0	1		Unclassified				Zinc chloride	-	-	-
Hand sanitiser	White King	-	White King Hand Sanitiser Antibacterial	Kills 99.99% of germs	1	1	0	0	0	0	0	0	0	0		Alcohol	Acid			Ethanol	Lactic acid	-	-
Hand sanitiser	Avagard	-	AVAGARD ANTISEPTIC HAND SANITISER	Broad spectrum activity killing 99.99% of pathogens including MRSA	0	1	0	1	0	0	0	0	0	0		Alcohol	Diguanide			Ethanol	Chlorhexidine gluconate	-	-
Hand sanitiser	Sanitiseroo	-	TGA/WHO Formula Hand Sanitiser Spray	suitable for use in medical and hospital devices	0	1	0	0	0	1	0	0	0	0		Alcohol	Oxidising agent			Ethanol	Hydrogen peroxide	-	-
Hand sanitiser	Peerless Jal	-	ZERO-BAC 70% ALCOHOL HAND SANITISER GEL	Powerful sanitiser	0	1	0	0	0	0	1	0	0	0		Alcohol	Phenolic			Ethanol	Triclosan	-	-
Hand sanitiser	Palmolive	-	Palmolive Non-sticky Hand Sanitiser Japanese Cherry Blossom Pump	Kills 99.9% of germs	0	1	0	0	0	0	0	0	0	1		Alcohol	Unclassified			Ethanol	Tetrasodium EDTA	-	-
Hand sanitiser	Soodox	-	Soodox Vytal Antibacterial Hand Sanitiser	Kills 99.99% of germs without water or soap	0	1	0	0	0	0	0	0	0	1		Alcohol	Unclassified			Ethanol	Tetrasodium EDTA	-	-
Hand sanitiser	Dettol	-	Dettol Instant Liquid Hand Sanitiser Original	Kills 99.9% of germs without water	0	1	0	0	0	0	0	0	0	0		Alcohol				Ethanol	-	-	-
Hand sanitiser	Health + Beauty	-	Health & Beauty Hand Sanitiser	Kills 99.99% of germs without water	0	1	0	0	0	0	0	0	0	0		Alcohol				Ethanol	-	-	-
Hand sanitiser	Aqium	-	Aqium Antibacterial Hand Sanitiser	Kills 99.99% of germs fast	0	1	0	0	0	0	0	0	0	0		Alcohol				Ethanol	-	-	-
Hand sanitiser	Lifebuoy	-	Lifebuoy Hand Sanitiser Spray	Kills 99.9% of germs	0	1	0	0	0	0	0	0	0	0		Alcohol				Ethanol	-	-	-
Hand sanitiser	Piksters	-	Piksters Shield Hand Sanitiser	Kills 99.9% of germs	0	1	0	0	0	0	0	0	0	0		Alcohol				Ethanol	-	-	-
Hand sanitiser	Micro19	-	Micro19 Hand Sanitiser	Kills 99.9% of germs	0	1	0	0	0	0	0	0	0	0		Alcohol				Ethanol	-	-	-
Hand sanitiser	Goat	-	Goat Antibacterial Hand Sanitiser Alcohol Spray	Kills 99.9% of germs	0	1	0	0	0	0	0	0	0	0		Alcohol				Ethanol	-	-	-
Hand sanitiser	La Clinica	-	La Clinica All-Purpose Fast Acting Hand Sanitiser Gel	Kills 99.9% of germs quickly	0	1	0	0	0	0	0	0	0	0		Alcohol				Ethanol	-	-	-
Hand sanitiser	Sukin	-	Sukin Antibacterial Hand Sanitiser Gel	Kills 99.9% of germs	0	1	0	0	0	0	0	0	0	0		Alcohol				Ethanol	-	-	-
Hand sanitiser	Eucyl	-	BUG-grrr OFF Eucyl Antibacterial Hand Sanitiser	Kills 99.9% of germs and bacteria	0	1	0	0	0	0	0	0	0	0		Alcohol				Ethanol	-	-	-
Hand sanitiser	Seven Wonders	-	Seven Wonders Hand Sanitiser Gel	Kills 99.9% of germs	0	1	0	0	0	0	0	0	0	0		Alcohol				Ethanol	-	-	-
Hand sanitiser	Oz Guard	-	Oz Guard Instant Hand Sanitiser	Kills 99.99% of germs	0	1	0	0	0	0	0	0	0	0		Alcohol				Ethanol	-	-	-
Hand sanitiser	Microshield	AUST R 205184	Microshield Angel Blue Antimicrobial Hand Gel 500ml	Kills bacteria without water	0	1	0	0	0	0	0	0	0	0		Alcohol				Ethanol	-	-	-
Hand sanitiser	Scotts	-	Scotts Aloe Hand Sanitiser	Kills 99.9% of germs	0	1	0	0	0	0	0	0	0	0		Alcohol				Ethanol	-	-	-
Hand sanitiser	Sanitiseroo	-	75% Alcohol Based Hand Sanitiser Gel	Kills 99.9% of germs fast	0	1	0	0	0	0	0	0	0	0		Alcohol				Ethanol	-	-	-
Hand sanitiser	Sanitiseroo	-	80% Alcohol Based Hand Sanitiser Gel	Kills 99.99% of germs fast	0	1	0	0	0	0	0	0	0	0		Alcohol				Ethanol	-	-	-
Hand sanitiser	Elyptol	-	ELYPTOL ANTIMICROBIAL HAND SANITISER GEL	Kills germs rapidly	0	1	0	0	0	0	0	0	0	0		Alcohol				Ethanol	-	-	-
Hand sanitiser	Antibacterial Protection	-	Frozen 2 Hand Sanitiser	Quick & Convenient Kills germs	0	1	0	0	0	0	0	0	0	0		Alcohol				Ethanol	-	-	-
Hand sanitiser	Nickelodeon	-	Paw Patrol Hand Sanitiser	Kills 99.9% of germs no water required	0	1	0	0	0	0	0	0	0	0		Alcohol				Ethanol	-	-	-
Hand sanitiser	As It Falls	-	AS IT FALLS Antibacterial Hand Sanitiser	Kills 99.99% of germs	0	1	0	0	0	0	0	0	0	0		Alcohol				Ethanol	-	-	-
Hand sanitiser	Thank You	-	Antibacterial Hand & Surface Sanitiser	Kills 99.9% of germs	0	1	0	0	0	0	0	0	0	0		Alcohol				Ethanol	-	-	-
Hand sanitiser	DR. BRONNER'S	-	DR. BRONNER'S Lavender Organic Hand Sanitizer	99.9% effective against germs	0	1	0	0	0	0	0	0	0	0		Alcohol				Ethanol	-	-	-
Hand sanitiser	24 Daily	-	24 Daily Instant Hand Sanitiser	Kills 99.99% of germs	0	1	0	0	0	0	0	0	0	0		Alcohol				Ethanol	-	-	-
Hand sanitiser	Natio Australia	-	Natio Orange & Lavender Hand Sanitiser	Kills 99.9% of germs	0	1	0	0	0	0	0	0	0	0		Alcohol				Ethanol	-	-	-
Hand sanitiser	Siruini	-	Siruini Hand sanitizer	Kills more than 99.9% of viruses, bacteria and germs	0	1	0	0	0	0	0	0	0	0		Alcohol				Ethanol	-	-	-
Hand sanitiser	Purell	-	PURELL HAND SANITISER PUMP	Kills most common germs	0	1	0	0	0	0	0	0	0	0		Alcohol				Ethanol	-	-	-
Hand sanitiser	Reynard	-	ANTIBACTERIAL HAND GEL 60ML ENRICHED WITH ALOE VERA & VITAMIN E	Kills 99.9% of common germs	0	1	0	0	0	0	0	0	0	0		Alcohol				Ethanol	-	-	-
Hand sanitiser	Hand Sanitiser Gel	-	Hand Sanitiser Gel	Kills 99.99% of germs and bacteria	0	1	0	0	0	0	0	0	0	0		Alcohol				Ethanol	-	-	-
Hand sanitiser	Hand Sanitiser Experts	-	60ml Antibacterial Hand Sanitiser	Effective at eliminating 99.9% of germs and bacteria	0	1	0	0	0	0	0	0	0	0		Alcohol				Ethanol	-	-	-
Hand sanitiser	DB	-	Anti-bacterial Instant Hand Sanitiser	Kills 99.9% of germs	0	1	0	0	0	0	0	0	0	0		Alcohol				Ethanol	-	-	-
Hand sanitiser	Babyhood	-	Advanced Medical Grade Hand Sanitiser	Kills 99.9% of germs, medical grade	0	1	0	0	0	0	0	0	0	0		Alcohol				Ethanol	-	-	-
Hand sanitiser	The Body Shop	-	Lemon Cleansing Antibacterial Hand Sanitiser	Kills 99.9% of bacteria	0	1	0	0	0	0	0	0	0	0		Alcohol				Ethanol	-	-	-
Hand sanitiser	Stay Safe	-	Hand sanitiser 1l	Kills 99.9% of germs	0	1	0	0	0	0	0	0	0	0		Alcohol				Ethanol	-	-	-
Hand sanitiser	Jasol	-	Jasol Hand Sanitiser	Fast acting sanitiser	0	1	0	0	0	0	0	0	0	0		Alcohol				Ethanol	-	-	-
Hand sanitiser	Zero Dust	-	Zero Dust Hand Sanitiser	Eliminates unwanted bacteria from the skin and hands without water or towels	0	1	0	0	0	0	0	0	0	0		Alcohol				Ethanol	-	-	-
Hand sanitiser	Jaybro	-	500ml Waterless Hand Sanitiser	Kills 99.9% of bacteria within 30 seconds	0	1	0	0	0	0	0	0	0	0		Alcohol				Ethanol	-	-	-
Hand sanitiser	Black Chicken	-	Black Chicken Hand Sanitiser	Kills 99.9% of bacteria	0	1	0	0	0	0	0	0	0	0		Alcohol				Ethanol	-	-	-
Hand sanitiser	HydroChem	-	Hand Sanitiser – 12 x 500ml – ON SALE	Kills 99.9% of germs	0	1	0	0	0	0	0	0	0	0		Alcohol				Ethanol	-	-	-
Hand sanitiser	Tork	-	Tork Hand Sanitiser 500ml	Kills 99.99% of germs	0	1	0	0	0	0	0	0	0	0		Alcohol				Ethanol	-	-	-
Hand sanitiser	Handicare	-	Handicare Hand Sanitiser 70% Alcohol 500ml	Kills 99.99999% of germs fast	0	1	0	0	0	0	0	0	0	0		Alcohol				Ethanol	-	-	-
Hand sanitiser	HypaClean	-	Alcohol Hand Sanitiser 500ml	Kills 99.99% of germs	0	1	0	0	0	0	0	0	0	0		Alcohol				Ethanol	-	-	-
Hand sanitiser	DU'IT	-	Tough Shield 60ml | Hand Moisturising Sanitiser	Kills 99.99% of germs fast without water	0	1	0	0	0	0	0	0	0	0		Alcohol				Ethanol	-	-	-
Hand sanitiser	One Stop Hygiene Shop	-	Hand Sanitiser Liquid	Kills germs	0	1	0	0	0	0	0	0	0	0		Alcohol				Ethanol	-	-	-
Hand sanitiser	Ausmanos	-	Ausmanos Instant Hand Sanitiser	Kills 99.9% of germs without water	0	1	0	0	0	0	0	0	0	0		Alcohol				Ethanol	-	-	-
Hand sanitiser	Glitz	-	Glitz 500ml Waterless Hand Sanitiser	Kills 99.9% of germs	0	1	0	0	0	0	0	0	0	0		Alcohol				Ethanol	-	-	-
Hand sanitiser	Crystawash 24	-	Crystawash 24 Foaming Hand Sanitiser	Kills 99.99% of germs	0	0	0	0	0	0	1	2	0	0		Phenolic	QAC	QAC		Phenoxyethanol	DTSACI	Benzalkonium chloride	-
Hand sanitiser	Hygiene Plus	-	Hand Sanitiser	Kills 99% of germs	0	0	0	0	0	0	0	1	0	0		QAC				Benzalkonium chloride	-	-	-
Hand wash	Palmolive	-	Palmolive® Sea Minerals Hand Wash	Kills 99.9% of germs	2	0	0	0	0	0	0	0	0	1		Acid	Acid	Unclassified		Lactic acid	Citric acid	Tetrasodium EDTA	-
Hand wash	Balnea	-	Balnea Original Antibacterial Hand Wash Refill 1l	Kills 99.9% of germs	2	0	0	0	0	0	1	0	0	1		Acid	Acid	Phenolic	Unclassified	Lactic acid	Citric acid	Phenoxyethanol	Sodium benzoate
Hand wash	Melrose organic	-	Melrose Organic Lavender Castile Soap Pump	Not marketed as antibacterial	1	1	1	0	0	0	0	0	0	0		Acid	Alcohol	Alkaline salts		Citric acid	Ethanol	Potassium hydroxide	-
Hand wash	Sasy n Savy	-	Sasy n Savy Australian Fig n Pink Cedar Wash	Not marketed as antibacterial	2	1	0	0	0	0	0	0	0	0		Acid	Alcohol	Acid		Citric acid	Benzyl alcohol	Dehydroacetic acid	-
Hand wash	Luxury Bath Co.	-	Luxury Bath Co. Hand Wash Japanese Ritual	antibacterial hand wash	1	0	0	0	0	0	1	0	0	1		Acid	Phenolic	Unclassified		Citric acid	Phenoxyethanol	Potassium sorbate	-
Hand wash	Sukin	-	Sukin Art Series Anna Cole Hand Wash	Not marketed as antibacterial	1	0	0	0	0	0	1	0	0	0		Acid	Phenolic			Citric acid	Phenoxyethanol	-	-
Hand wash	Woodsman	-	Woodsman Skincare for Men Hand Wash Wild Rum Scent	Not marketed as antibacterial	1	0	0	0	0	0	1	0	0	0		Acid	Phenolic			Citric acid	Phenoxyethanol	-	-
Hand wash	Aesop	-	Resurrection Aromatique Hand Wash	Not marketed as antibacterial	1	0	0	0	0	0	1	0	0	0		Acid	Phenolic			Citric acid	Phenoxyethanol	-	-
Hand wash	Le Labo	-	Le Labo Hand soap Inoki	Not marketed as antibacterial	2	0	0	0	0	0	1	0	0	1		Acid	Phenolic	Acid	Unclassified	Citric acid	Phenoxyethanol	Dehydroacetic acid	Potassium sorbate
Hand wash	Cedar and Stone	-	Cedar And Stone Hand Wash- Electric	Not marketed as antibacterial	1	0	0	0	0	0	0	0	0	2		Acid	Unclassified	Unclassified		Citric acid	Sodium benzoate	Potassium sorbate	-
Hand wash	Baylis & Harding	-	Baylis & Harding White Tea & Neroli Luxury Hand Wash	Not marketed as atnibacterial	1	0	0	0	0	0	0	0	0	2		Acid	Unclassified	Unclassified		Citric acid	Sodium benzoate	Tetrasodium EDTA	-
Hand wash	Palmolive	-	Palmolive Anti-Bacterial Lime Liquid Hand Wash	Kills 99.9% of germs	1	0	0	0	0	0	0	0	0	2		Acid	Unclassified	Unclassified		Lactic acid	Sodium benzoate	Tetrasodium EDTA	-
Hand wash	Morning Fresh	-	Morning Fresh 2 in 1 Dish & Hand Wash Violet & Blackberry Dishwashing Liquid Soap	Kills 99.9% of germs	1	0	0	0	0	0	0	0	0	2		Acid	Unclassified	Unclassified		Lactic acid	Sodium benzoate	Tetrasodium EDTA	-
Hand wash	Coles	-	Coles Antibacterial Hand Wash Lime Fresh	Kills 99.9% of germs	1	0	0	0	0	0	0	0	0	2		Acid	Unclassified	Unclassified		Lactic acid	Sodium benzoate	Tetrasodium EDTA	-
Hand wash	Diptyque	-	Deptyque hand wash	Not marketed as antimicrobial	1	0	0	0	0	0	1	0	0	2		Acid	Unclassified	Unclassified	Phenolic	Citric acid	Sodium benzoate	Potassium sorbate	Chlorphenesin
Hand wash	Dettol	-	DETTOL NO TOUCH HAND WASH ALOE VERA AND VITAMIN E REFILL	Kills 99.9% of germs	1	0	0	0	0	0	0	0	0	3		Acid	Unclassified	Unclassified	Unclassified	Citric acid	Tetrasodium EDTA	Sodium benzoate	Methylchloroisothiazolinone
Hand wash	Tricare	-	Tricare Caramel swirl cocooning liquid hand wash	Not marketed as antibacterial	1	0	0	0	0	0	0	0	0	3		Acid	Unclassified	Unclassified	Unclassified	Citric acid	Sodium benzoate	Tetrasodium EDTA	Potassium sorbate
Hand wash	Olive Garden	-	Oil Garden Tranquil & Calm Hand Wash	Not marketed as antibacterial	1	0	0	0	0	0	0	0	0	2		Acid	Unclassified	Unclassified	Alkaline salt	Citric acid	Sodium benzoate	Potassium sorbate	Sodium hydroxide
Hand wash	Byredo	-	Byredo Rose Hand wash	Not marketed as antibacterial	1	0	0	0	0	0	0	0	0	1		Acid	Unclassified			Citric acid	Sodium benzoate	-	-
Hand wash	Ms BROWN	-	Ms BROWN Hand wash	Not marketed as antibacterial	1	0	0	0	0	0	0	0	0	1		Acid	Unclassified			Citric acid	Sodium benzoate	-	-
Hand wash	Glow Lab	-	Glow Lab Lemongrass & Vetiver Antibacterial Handwash	Kills 99.9% of germs	1	1	0	0	0	0	0	0	0	1		Acid	Unclassified	Alcohol		Citric acid	Sodium benzoate	Benzyl alcohol	-
Hand wash	Thank You	-	Thank You Botanical Cedarwood Handwash	-	1	1	0	0	0	0	0	0	0	1		Acid	Unclassified	Alcohol		Citric acid	Sodium benzoate	Benzyl alcohol	-
Hand wash	Method	-	Method Pink Grape Hand Wash Gel	Not marketed as antibacterial	1	0	0	0	0	0	0	0	0	2		Acid	Unclassified	Unclassified		Citric acid	Methylisothiazolinone	Methylchloroisothiazolinone	-
Hand wash	Renew & Restore	-	Renew & Restore Hand Wash - Lemon Myrtle & Lime	Not marketed as antibacterial	1	0	0	0	0	0	0	0	0	2		Acid	Unclassified	Unclassified		Citric acid	Methylisothiazolinone	Methylchloroisothiazolinone	-
Hand wash	Australian Made	-	Australian Made hand wash	Not marketed as antibacterial	1	0	0	0	0	0	0	0	0	2		Acid	Unclassified	Unclassified		Citric acid	Methylisothiazolinone	Methylchloroisothiazolinone	-
Hand wash	Redwin	-	Redwin Handwash Refill	Not marketed as antibacterial	1	0	0	0	0	0	0	0	0	3		Acid	Unclassified	Unclassified	Unclassified	Citric acid	Tetrasodium EDTA	Methylchloroisothiazolinone	Methylisothiazolinone
Hand wash	Natio Spirit	-	Natio Spirit Lemon Ironbark and Olive Hand Wash	Not marketed as antibacterial	1	0	0	0	0	0	1	0	0	2		Acid	Unclassified	Phenolic	Unclassified	Citric acid	Sodium benzoate	Phenoxyethanol	Potassium sorbate
Hand wash	Jurlique	-	Jurlique Softening Rose Hand Wash	Not marketed as antibacterial	1	0	0	0	0	0	1	0	0	2		Acid	Unclassified	Phenolic	Unclassified	Citric acid	Sodium benzoate	Phenoxyethanol	Potassium sorbate
Hand wash	Dove	-	Dove Care & Protect Hand wash	Not marketed as antibacterial	1	0	0	0	0	0	1	0	0	2		Acid	Unclassified	Phenolic	Unclassified	Citric acid	Sodium benzoate	Phenoxyethanol	Tetrasodium EDTA
Hand wash	Ecoturtles	-	Eco Turtles Foaming Hand Soap Pump	Not marketed antibacterial	1	0	0	0	0	0	0	0	0	0		Acid				Citric acid	-	-	-
Hand wash	Cinagro	-	Cinagro Bath and Body Organic Peppermint and Lemon - Soap, Hand and Body Wash	Not marketed as antibacterial	1	0	0	0	0	0	0	0	0	0		Acid				Citric acid	-	-	-
Hand wash	Bx Earth	-	Bx Earth Antibacterial Handwash Desert Lime & Coconut	Antibacterial	1	0	0	0	0	0	0	0	0	0		Acid				Lactic acid	-	-	-
Hand wash	Grown Alchemist	-	Grown Alchemist Hand Wash: Sweet Orange, Cedarwood,	Not marketed as antimicrobial	1	1	0	0	0	0	0	0	0	0		Alcohol	Acid			Benzyl alcohol	Dehydroacetic acid	-	-
Hand wash	Nudy Rudy	-	Nudy Rudy Hunny Bunny Hand WashNudy Rudy Hunny Bunny Hand Wash 500mL	Not marketed as antibacterial	0	1	0	0	0	0	0	0	0	0		Alcohol				Benzyl alcohol	-	-	-
Hand wash	Mont Lure	-	Mont Lure Genuine Liquid Soap Natural Liquid Hand Wash Vegan Sls-free Sweet Almond	Not marketed as antibacterial	0	1	0	0	0	0	0	0	0	0		Alcohol				Benzyl alcohol	-	-	-
Hand wash	Freshwater farm	-	Freshwater Farm Australia Hemp Seed Oil Hydrating Castile Hand Wash	Not marketed as antibacterial	0	0	0	0	0	0	0	0	0	0		No biocide				NO BIOCIDE DETECTED	-	-	-
Hand wash	-	-	KOi Finger Lime & Patchouli Hand Wash	Not marketed as antibacterial	0	0	0	0	0	0	1	0	0	0		Phenolic				Phenoxyethanol	-	-	-
Hand wash	Beach Naturals	-	Beach Road Natural Sandalwood Germanium & Bergamot Hand Wash	Not marketed as antibacterial	0	0	0	0	0	0	1	0	0	0		Phenolic				Phenoxyethanol	-	-	-
Hand wash	Touch	-	Antibacterial Hand Wash	Protects hands against 99.99% of germs and bacteria	1	0	0	0	0	0	0	1	0	0		QAC	Acid			Benzalkonium chloride	Citric acid	-	-
Hand wash	Akin	-	Akin Antibacterial Purifying Hand Wash	Antibacterial	1	0	0	0	0	0	0	1	0	1		QAC	Acid	Unclassified		Benzalkonium chloride	Citric acid	Sodium benzoate	-
Hand wash	Bathox	-	Antibacterial Aloe Vera & Citrus Essential Oils Handwash	Kills 99.9% of germs	2	0	0	0	0	0	0	1	0	1		QAC	Acid	Acid	Unclassified	Benzalkonium chloride	Lactic acid	Citric acid	Tetrasodium EDTA
Hand wash	Simply Clean	-	LEMON MYRTLE HAND WASH	Not marketed as antibacterial	0	0	0	0	0	0	0	1	0	1		QAC	Unclassified			Lauralkonium chloride	Tetrasodium EDTA	-	-
Laundry sanitiser	Pine O Cleen	-	Pine O Cleen Anti Bacterial Laundry Sanitiser Odour Active	Kills 99.9% of bacteria	0	0	0	0	0	0	0	3	0	0		QAC	QAC	QAC		Benzalkonium chloride	Didecyldimethylammonium chloride	-	-
Laundry sanitiser	Clean Boost	-	Clean Boost Laundry Sanitiser	Eliminates 99.9% of germs	0	0	0	0	0	0	0	1	0	0		QAC				Benzalkonium chloride	-	-	-
Laundry sanitiser	Canesten	-	Canesten Disinfectant Laundry Sanitiser	Kills 99.9% of germs	0	0	0	0	0	0	0	1	0	0		QAC				Benzalkonium chloride	-	-	-
Laundry sanitiser	Dettol	-	Dettol Antibacterial Laundry Sanitiser	Kills 99.9% of germs	0	0	0	0	0	0	0	1	0	0		QAC				Benzalkonium chloride	-	-	-
Laundry sanitiser	Coles	-	Coles Laundry Sanitiser	Kills 99.9% of germs	0	0	0	0	0	0	0	1	0	0		QAC				Benzalkonium chloride	-	-	-
Laundry sanitiser	Supreme	-	Australian Made Antibacterial Laundry Sanitiser	Kills 99% of germs and viruses	0	0	0	0	0	0	0	1	0	0		QAC				Benzalkonium chloride	-	-	-
Laundry sanitiser	Di San	-	Di San Laundry Sanitiser	Eliminates 99.9% of bacteria	0	0	0	0	0	0	0	1	0	0		QAC				Benzalkonium chloride	-	-	-
Mouthwash	All Smiles	-	All Smiles All In One Mouthwash	Helps kill bacteria left behind after brushing	1	1	0	0	0	0	0	1	0	1		Alcohol	QAC	Acid	Unclassified	Ethanol	Cetylpyridinium chloride	Citric acid	Sodium benzoate
Mouthwash	Coles	-	Coles Pro Total Care Mouthwash	Fights bacteria	1	1	0	0	0	0	0	1	0	1		Alcohol	QAC	Acid	Unclassified	Ethanol	Cetylpyridinium chloride	Citric acid	Sodium benzoate
Mouthwash	All Smiles	-	All Smiles Total Care Mint Mouthwash	Fights germs that causes bad breath and plaque	1	1	0	0	0	0	0	0	0	2		Alcohol	Unclassified	Unclassified	Acid	Ethanol	Thymol	Sodium benzoate	Citric acid
Mouthwash	Listerine	-	Listerine Freshburst Antibacterial Mouthwash	Kills germs that cause bad breath and plaque	0	1	0	0	0	0	0	0	0	3		Alcohol	Unclassified	Unclassified	Unclassified	Ethanol	Thymol	Sodium benzoate	Menthol
Mouthwash	Listerine	-	Listerine Bright White Multi Action Whitening Mouthwash	-	1	1	0	0	0	0	0	0	0	2		Alcohol	Unclassified	Unclassified	Acid	Ethanol	Thymol	Menthol	Citric acid
Mouthwash	Listerine	-	Listerine Total Care Antibacterial Mouthwash	Antibacterial	0	1	0	0	0	0	0	0	0	3		Alcohol	Unclassified	Unclassified	Unclassified	Ethanol	Thymol	Menthol	Sodium benzoate
Mouthwash	Colgate	-	Colgate Optic White Alcohol Free Whitening Mouthwash With Optic Brightener	-	0	1	0	0	0	0	0	0	0	0		Alcohol				Benzyl alcohol	-	-	-
Mouthwash	Coles	-	Coles Mint Fresh Mouthwash	Fights bacteria	0	1	0	0	0	0	0	0	0	0		Alcohol				Ethanol	-	-	-
Mouthwash	Colgate	-	Colgate Savacol Antiseptic Mouthwash Mint Mouth & Throat Rinse	Antiseptic mouth and throat rinse	0	1	0	1	0	0	0	0	0	0		Diguanide	Alcohol			Chlorhexidine gluconate	Ethanol	-	-
Mouthwash	Curacept	-	CURASEPT CHLORHEXIDINE MOUTH RINSE 0.12%	-	0	0	0	1	0	0	0	0	0	0		Diguanide				Chlorhexidine	-	-	-
Mouthwash	Colgate	-	Colgate Savacol Alcohol Free Antiseptic Mouthwash	Antiseptic mouth and throat rinse	0	0	0	1	0	0	0	0	0	0		Diguanide				Chlorhexidine gluconate	-	-	-
Mouthwash	Colgate	-	Colgate Peroxyl Oral Cleanser Mouthwash Mint Oral Rinse		0	0	0	0	0	1	0	0	0	1		Oxidising agent	Unclassified			Hydrogen peroxide	Menthol	-	-
Mouthwash	Oral-B	-	Oral-b 3d White Diamond Strong Teeth Whitening Mouthwash Clean Mint	Kills bad breath germs	0	0	0	0	0	1	0	0	0	0		Oxidising agent				Hydrogen peroxide	-	-	-
Mouthwash	Coles	-	Coles Pro Zero Mouthwash	-	1	0	0	0	0	0	0	1	0	1		QAC	Acid	Unclassified		Cetylpyridinium chloride	Citric Acid	Sodium benzoate	-
Mouthwash	Cepacol	-	Cepacol Mouthwash Mint	Kills germs	0	1	0	0	0	0	0	1	0	0		QAC	Alcohol			Cetylpyridinium chloride	Ethanol	-	-
Mouthwash	Cepacaine	AUST R 1-0096	Cepacaine Mouthwash Liquid	Antibacterial action	0	1	0	0	0	0	0	1	0	0		QAC	Alcohol			Cetylpyridinium chloride	Ethanol	-	-
Mouthwash	Listerine	-	Listerine Smart Rinse Anti Cavity Kids' Mouthwash Berry Shield	Removes germs missed by brushing	0	0	0	0	0	0	0	1	0	1		QAC	Unclassified			Cetylpyridinium chloride	Menthol	-	-
Mouthwash	Sensodyne	-	Sensodyne Mouthwash Alcohol Free Cool Mint Gentle	-	0	0	0	0	0	0	0	1	1	1		QAC	Paraben	Unclassified		Cetylpyridinium chloride	Methylparaben	Sodium benzoate	-
Mouthwash	Colgate	-	Colgate Neutrafluor 220 Daily Fluoride Mouth Rinse Mint	-	0	0	0	0	0	0	0	1	0	1		QAC	Unclassified			Cetylpyridinium chloride	Sodium benzoate	-	-
Mouthwash	Grants	-	Grants Xylitol Mouthwash	-	1	0	0	0	0	0	0	1	0	1		QAC	Unclassified	Acid		Cetylpyridinium chloride	Menthol	Citric acid	-
Mouthwash	Colgate	-	Colgate Plax Antibacterial Mouthwash Peppermint Alcohol Free	Kills 99.9% of germs	0	0	0	0	0	0	0	1	0	2		QAC	Unclassified	Unclassified		Cetylpyridinium chloride	Menthol	Potassium sorbate	-
Mouthwash	Colgate	-	Colgate Plax Antibacterial Mouthwash Freshmint Alcohol Free	Kills 99.9% of germs	1	0	0	0	0	0	0	1	0	2		QAC	Unclassified	Acid	Unclassified	Cetylpyridinium chloride	Menthol	Citric acid	Potassium sorbate
Mouthwash	Oral-B	-	Oral-B Clinical Alcohol Free Flouride Rinse Clean Mint Mouthwash	Fights bacteria	0	0	0	0	0	0	0	1	2	0		QAC	Paraben	Paraben		Cetylpyridinium chloride	Methylparaben	Propylparaben	-
Mouthwash	Oral-B	-	Oral B Pro-Health Multi-Protection Anti-Plaque Mouthwash Refreshing Mint	Fights germs and plaque	0	0	0	0	0	0	0	1	2	0		QAC	Paraben	Paraben		Cetylpyridinium chloride	Methylparaben	Propylparaben	-
Mouthwash	Dr Organic	-	DR ORGANIC Aloe Vera Mouthwash	-	1	0	0	0	0	0	0	0	0	3		Unclassified	Acid	Unclassified	Unclassified	Menthol	Citric acid	Sodium benzoate	Potassium sorbate
Mouthwash	Listerine	-	Listerine Zero Alcohol Antibacterial Mouthwash	Kills 99% of bad breath germs	0	0	0	0	0	0	0	0	0	3		Unclassified	Unclassified	Unclassified		Thymol	Menthol	Sodium benzoate	-
Mouthwash	Red Seal	-	Natural Mouthwash - Thyme Extract	Kills 99% of germs	1	0	0	0	0	0	0	0	0	3		Unclassified	Unclassified	Acid	Unclassified	Thymol	Menthol	Citric acid	Sodium benzoate
Mouthwash	Listerine	-	Listerine Zero Alcohol Antibacterial Mouthwash Cherry Blossom&peach	Kills germs for long-lasting fresh breath	0	0	0	0	0	0	0	0	0	2		Unclassified	Unclassified			Thymol	Sodium benzoate	-
Mouthwash	Biotene	-	Biotene Mouthwash Dry Mouth Relief Fresh Mint	-	0	0	0	0	0	0	0	0	1	1		Paraben	Paraben	Unclassified		Methylparaben	Propylparaben	Sodium benzoate	-
Mouthwash	Henry Blooms	-	Henry Blooms Probiotic Mouthwash Peppermint	-	0	0	0	0	0	0	0	0	0	1		Unclassified				Sodium benzoate	-	-	-
Soap	Dove	-	Dove Beauty Bar 4 Pack Soap	Helps wash away bacteria	1	0	0	0	0	0	0	0	0	1		Acid	Unclassified			Lauric acid	Tetrasodium EDTA	-	-
Soap	Dove	-	Dove Soap Beauty Bar Shea Butter	Helps wash away bacteria	1	0	0	0	0	0	0	0	0	1		Acid	Unclassified			Lauric acid	Tetrasodium EDTA	-	-
Soap	Dove	-	Dove Beauty Bar Fresh Touch	Helps wash away bacteria	1	0	0	0	0	0	0	0	0	2		Acid	Unclassified	Unclassified		Lauric acid	Tetrasodium EDTA	Sodium benzoate	-
Soap	Pears	-	Pears Transparent Value Pack 3x125g	No antimicrobial claims	0	1	0	0	0	0	0	0	0	1		Alcohol	Unclassified			Ethanol	Tetrasodium EDTA	-	-
Soap	Pears	-	Pears Soap Oil Clear Triple Pack	No antimicrobial claims	0	1	0	0	0	0	0	0	0	1		Alcohol	Unclassified			Isopropanol	Tetrasodium EDTA	-	-
Soap	Nivea	-	NIVEA Crème Soft Soap Bar Moisturising 100g Twin Pack	No antimicrobial claims	0	1	0	0	0	0	0	0	0	1		Alcohol	Unclassified			Benzyl alcohol	Tetrasodium EDTA	-	-
Soap	Dr. Bronner's	-	Dr Bronner's Lavender Soap Bar	No antimicrobial claims	1	0	1	0	0	0	0	0	0	0		Alkaline salts	Acid			Sodium hydroxide	Citric acid	-	-
Soap	Palmolive	-	Palmolive Naturals Replenishing Bar Soap Milk & Honey	No antimicrobial claims	0	0	0	0	0	0	0	0	0	0		No biocide				NO BIOCIDE DETECTED	-	-	-
Soap	Freshwater farm	-	Freshwater Farm Australia Blue Cypress + Juniper Berry Oil Calming Body Bar	No antimicrobial claims	0	0	0	0	0	0	0	0	0	0		No biocide				NO BIOCIDE DETECTED	-	-	-
Soap	Protex	-	Protex Antibacterial Bar Soap Fresh Long lasting Freshness	Eliminates 99.9% of bacteria	0	0	0	0	0	0	0	0	0	0		No biocide				NO BIOCIDE DETECTED	-	-	-
Soap	Tom's of Maine	-	Toms of Maine Natural Beauty Bar Lavender & Shea	No antimicrobial claims	0	0	0	0	0	0	0	0	0	0		No biocide				NO BIOCIDE DETECTED	-	-	-
Soap	Only Good	-	Only Good Repairing Body Bar	No antimicrobial claims	0	0	0	0	0	0	0	0	0	0		No biocide				NO BIOCIDE DETECTED	-	-	-
Soap	Nudy Rudy	-	Nudy Rudy Berrylicious Soap	No antimicrobial claims	0	0	0	0	0	0	0	0	0	0		No biocide				NO BIOCIDE DETECTED	-	-	-
Soap	Beach Road Naturals	-	Beach Road Natural Lavender & Camomile Castile Body Bar	No antimicrobial claims	0	0	0	0	0	0	0	0	0	0		No biocide				NO BIOCIDE DETECTED	-	-	-
Soap	Anihana	-	Anihana Soap Bar Peach & Manuka Honey	No antimicrobial claims	0	0	0	0	0	0	0	0	0	0		No biocide				NO BIOCIDE DETECTED	-	-	-
Soap	Natm	-	Natm Soap Colloidal Oatmeal	No antimicrobial claims	0	0	0	0	0	0	0	0	0	0		No biocide				NO BIOCIDE DETECTED	-	-	-
Soap	-	-	Lux Velvety Skin Bar Soap Soft Caress	No antimicrobial claims	0	0	0	0	0	0	1	0	0	2		Phenolic	Unclassified	Unclassified		Phenoxyethanol	Tetrasodium EDTA	Potassium sorbate	-
Soap	Dettol	-	Dettol Sapoderm Hygienic Bar Soap For Acne Prone And Oily Skin	Removes odour-causing germs	0	0	0	0	0	0	1	0	0	1		Phenolic	Unclassified			Triclocarban	Tetrasodium EDTA	-	-
Soap	Dettol	-	Dettol Soap Bar Citrus Fresh	Helps remove odour causing germs	0	0	0	0	0	0	1	0	0	3		Phenolic	Unclassified	Unclassified	Unclassified	Phenoxyethanol	Tetrasodium EDTA	Methylchloroisothiazolinone	Methylisothiazolinone
Soap	Palmolive	-	Palmolive Gold Bar Soap Daily Deodorant protection	Gently removes germs	0	0	0	0	0	0	1	0	0	0		Phenolic				Phenoxyethanol	-	-	-
Soap	Cetaphil	-	Cetaphil Antibacterial Cleansing Bar For Face & Body	Antibacterial	0	0	0	0	0	0	1	0	0	0		Phenolic				Triclosan	-	-	-
Soap	Pears	-	Pears Transparent Soap Pure And Gentle With Mint Extracts	No antimicrobial claims	0	1	0	0	0	0	0	1	0	2		QAC	Unclassified	Alcohol	Unclassified	Benzalkonium chloride	Tetrasodium EDTA	Isopropanol	menthol
Soap	Coles	-	Coles Soap Laundry | 4 pack	No antimicrobial claims	0	0	1	0	0	0	0	0	0	1		Unclassified	Alkaline salts			Tetrasodium EDTA	Potassium hydroxide	-	-
Soap	Sunlight	-	Sunlight Laundry Soap Bar	No antimicrobial claims	0	0	1	0	0	0	0	0	0	1		Unclassified	Alkaline salts			Tetrasodium EDTA	Potassium hydroxide	-	-
Soap	Natural Australian	-	Australian Triple Milled Soap Kakadu Plum & Pink Lilly	No antimicrobial claims	0	0	0	0	0	0	0	0	0	1		Unclassified				Tetrasodium EDTA	-	-	-
Soap	Thursday Plantation	-	Thursday Plantation Tea Tree Soap	No antimicrobial claims	0	0	0	0	0	0	0	0	0	1		Unclassified				Tetrasodium EDTA	-	-	-
Soap	Velvet	-	Velvet Sorbolene Soap | 2 pack	No antimicrobial claims	0	0	0	0	0	0	0	0	0	1		Unclassified				Tetrasodium EDTA	-	-	-
Soap	Natures Commonscents	-	Natures Commonscents Goats Milk Soap	No antimicrobial claims	0	0	0	0	0	0	0	0	0	1		Unclassified				Tetrasodium EDTA	-	-	-
Soap	-	-	KOi Lavender & Argan Oil Bar Soap	No antimicrobial claims	0	0	0	0	0	0	0	0	0	1		Unclassified				Tetrasodium EDTA	-	-	-
Soap	The Australian Country Life	-	Country Life White Fresh Linen Soap	No antimicrobial claims	0	0	0	0	0	0	0	0	0	1		Unclassified				Tetrasodium EDTA	-	-	-
Soap	Johnson's	-	Johnson & Johnson Baby Soap Twin Pack	No antimicrobial claims	0	0	0	0	0	0	0	0	0	1		Unclassified				Tetrasodium EDTA	-	-	-
Soap	Priya	-	Priya Australian Sandalwood Body Balance Bar	No antimicrobial claims	0	0	0	0	0	0	0	0	0	1		Unclassified				Tetrasodium EDTA	-	-	-
Soap	Woolworths Essentials	-	Essentials Pure Bar Soap Pure	No antimicrobial claims	0	0	0	0	0	0	0	0	0	1		Unclassified				Tetrasodium EDTA	-	-	-
Soap	Cussons	-	Cussons Prize Medal Oatmeal Bar Soap	No antimicrobial claims	0	0	0	0	0	0	0	0	0	1		Unclassified				Tetrasodium EDTA	-	-	-
Soap	Cashmere Boquet	-	Cashmere Bouquet Bar Soap Lavender 100g X4 Pack	No antimicrobial claims	0	0	0	0	0	0	0	0	0	1		Unclassified				Tetrasodium EDTA	-	-	-
Soap	Ecostore	-	Ecostore Lemongrass Soap Bar	No antimicrobial claims	0	0	0	0	0	0	0	0	0	1		Unclassified				Tetrasodium EDTA	-	-	-
Soap	Balnea	-	Balnea Sorbolene Unscented Soap	No antimicrobial claims	0	0	0	0	0	0	0	0	0	1		Unclassified				Tetrasodium EDTA	-	-	-
Spray cleaning product	Saba Organics	-	Saba Organics Multi-Purpose Cleaner - Lemon Blast	Kills 99.9% of germs	1	1	0	0	0	0	0	0	0	0		Acid	Alcohol			Citric Acid	Ethanol	-	-
Spray cleaning product	Lovekins Home	-	Lovekins Multi Surface Spray Bundle	Antibacterial	1	1	0	0	0	0	0	0	0	0		Acid	Alcohol			Citric Acid	Alcohol	-	-
Spray cleaning product	Dettol	-	DETTOL HEALTHY CLEAN MULTIPURPOSE TRIGGER CRISP APPLE	Kills 99.9% of germs including Salmonella, E. coli and S. aureus	1	0	0	0	0	0	0	0	0	0		Acid				Citric acid	-	-	-
Spray cleaning product	Pine O Cleen	-	Pine O Cleen Disinfectant Multipurpose Cleaner Trigger Spray 750ml Crisp Apple	Kills 99.9% of germs including E. coli, Salmonella, H1N1 virus, Rhinovirus, Polio virus, herpes virus	1	0	0	0	0	0	0	0	0	0		Acid				Citric acid	-	-	-
Spray cleaning product	Coles Ultra	-	Coles Ultra Multi-Purpose Cleaner Trigger Spray Lemon Fresh	Kills 99.9% of germs	1	0	0	0	0	0	0	0	0	0		Acid				Citric acid	-	-	-
Spray cleaning product	Natures Organics	-	Earth Choice Shower Cleaner Trigger Spray	Natural Antibacterial	1	0	0	0	0	0	0	0	0	0		Acid				Citric Acid	-	-	-
Spray cleaning product	Organic Choice	-	Multi Purpose Cleaner (Lemongrass & Australian Myrtle)		1	0	0	0	0	0	0	0	0	0		Acid				Citric Acid	-	-	-
Spray cleaning product	Coles Ultra	-	Coles Cleaner Bath & Shower	Kills 99.9% of bacteria	1	0	0	0	0	0	0	0	0	0		Acid				Citric Acid	-	-	-
Spray cleaning product	Easy-Off BAM	-	Easy-off Bam Bathroom Soap Scum Cleaner Trigger Spray	-	1	0	0	0	0	0	0	0	0	0		Acid				Formic Acid	-	-	-
Spray cleaning product	Dettol	-	DETTOL TRU CLEAN ANTIBACTERIAL MULTIPURPOSE CLEANING TRIGGER ZESTY CITRUS & LEMONGRASS	Kills 99.9% of germs including S. aureus, Salmonella, P. Aeruginosa, E. coli, Poliovirus, Herpes Simplex Virus Type 1	1	0	0	0	0	0	0	0	0	0		Acid				Lactic acid	-	-	-
Spray cleaning product	Ajax	-	Ajax® Spray n' Wipe Multi-Purpose Antibacterial Disinfectant Bathroom Cleaner	Kills 99.9% of germs	1	0	0	0	0	0	0	0	0	0		Acid				Lactic acid	-	-	-
Spray cleaning product	Ajax	-	Ajax® Spray n' Wipe Triple Action Glass Cleaner	-	1	0	0	0	0	0	0	0	0	0		Acid				Lactic acid	-	-	-
Spray cleaning product	Pine O Cleen	-	Pine O Cleen Simply Disinfectant Multipurpose Cleaner Trigger Spray 500ml Grapefruit	Kills 99.9% of germs including E. coli, Salmonella, H1N1 virus, Rhinovirus, Polio virus, herpes virus	1	0	0	0	0	0	0	0	0	0		Acid				Lactic acid	-	-	-
Spray cleaning product	Morning Fresh	-	MORNING FRESH 4-IN-1 MULTI ACTION SPRAY CITRUS	Kills 99.9% of germs	1	0	0	0	0	0	0	0	0	0		Acid				Lactic acid	-	-	-
Spray cleaning product	Temple & Webster	-	Lemon Tea Tree & Mandarin Bench Spray	No antimicrobial claims	1	1	0	0	0	0	0	0	0	2		Alcohol	Acid	Unclassified	Unclassified	Ethanol	Citric acid	Sodium benzoate	Potassium sorbate
Spray cleaning product	Herbon	-	Herbon Multi Purpose Spray	No antimicrobial claims	1	1	0	0	0	0	0	0	0	0		Alcohol	Acid			Ethanol	Citric acid	-	-
Spray cleaning product	A80 SANI SPRAY	-	A80 SANI SPRAY SURFACE SANITISER	Kills 99.9% of germs on contact	0	1	0	0	0	0	0	1	0	0		Alcohol	QAC			Ethanol	Quaternary ammonium compounds	-	-
Spray cleaning product	Nifti	-	Nifti Household Cleaner All Purpose Trigger Spray	-	0	1	0	0	0	0	0	0	0	0		Alcohol				Ethanol	-	-	-
Spray cleaning product	McLintocks	-	Nifti Household Cleaner All Purpose Trigger Spray	Kills 99.9% of germs	0	1	0	0	0	0	0	0	0	0		Alcohol				Ethanol	-	-	-
Spray cleaning product	ZEROco	-	Multi-Purpose Cleaner Combo	No antimicrobial claims	0	0	0	0	0	0	0	0	0	0		No biocide				NO BIOCIDE DETECTED	-	-	-
Spray cleaning product	Vanish Preen	-	Vanish Preen Gold Fabric Stain Remover Spray	-	0	0	0	0	0	1	0	0	0	0		Oxidising agent				Hydrogen peroxide	-	-	-
Spray cleaning product	Method	-	Method Multi-purpose Cleaner Pink Grapefruit	No antimicrobial claims	0	0	0	0	0	1	0	0	0	0		Oxidising agent				Potassium hydroxide	-	-	-
Spray cleaning product	Exit Mould	-	Exit Mould Mould & Stain Remover Cleaner Trigger Spray	Eliminates germs	0	0	0	0	0	1	0	0	0	0		Oxidising agent				Sodium hypochlorite	-	-	-
Spray cleaning product	White King	-	White King Mould and Soap Scum Remover	Kills 99.99% of germs including Salmonella, E. coli, Staphylococcus	0	0	0	0	0	1	0	0	0	0		Oxidising agent				Sodium hypochlorite	-	-	-
Spray cleaning product	White King	-	White King Disinfectant Cleaner Ready to Use Spray	Kills 99.99% of germs	0	0	0	0	0	1	0	0	0	0		Oxidising agent				Sodium hypochlorite	-	-	-
Spray cleaning product	Easy-Off BAM	-	Easy-off Bam Bathroom Bleach Trigger Spray	Kills 99.9% of germs, hospital-grade disinfectant	0	0	0	0	0	1	0	0	0	0		Oxidising agent				Sodium hypochlorite	-	-	-
Spray cleaning product	Star Drops	-	The Pink Stuff - The Miracle Multi-Purpose Cleaner	-	1	0	0	0	0	0	0	1	0	0		QAC	Acid			Benzalkonium chloride	Citric Acid	-	-
Spray cleaning product	Simply Clean	-	LEMON MYRTLE SPRAY & WIPE	Kills 99.999% of germs	0	1	0	0	0	0	0	1	0	0		QAC	Alcohol			Lauralkonium chloride	Ethanol	-	-
Spray cleaning product	Dettol	-	Dettol Healthy Clean Antibacterial Bathroom Cleaner Trigger Spray	Kills 99.9% of germs including E. coli and S. aureus	0	0	0	0	0	1	0	1	0	0		QAC	Oxidising agent			Benzalkonium chloride	Hydrogen peroxide	-	-
Spray cleaning product	Dettol	-	Dettol Multipurpose Disinfectant Trigger Spray Lime And Mint	Kills 99.9% of germs	0	0	0	0	0	0	0	1	0	0		QAC				Benzalkonium chloride	-	-	-
Spray cleaning product	Dettol	-	Dettol Healthy Clean Antibacterial Kitchen Cleaner Trigger Spray	Kills 99.9% of germs including E. coli and S. aureus	0	0	0	0	0	0	0	1	0	0		QAC				Benzalkonium chloride	-	-	-
Spray cleaning product	Pine O Cleen	-	Pine O Cleen Brand New Day Multipurpose Trigger Spray Mandarin & Ginger Lily	Kills 99.9% of germs including E. coli, Salmonella, S. aureus and P. aeruginosa	0	0	0	0	0	0	0	1	0	0		QAC				Benzalkonium chloride	-	-	-
Spray cleaning product	-	-	Jif Power & Shine Antibac Spray	99.99% germ kill	0	0	0	0	0	0	0	1	0	0		QAC				Benzalkonium chloride	-	-	-
Spray cleaning product	White King	-	White King Multi Surface Bathroom Cleaner	Kills germs/antibacterial	0	0	0	0	0	0	0	1	0	0		QAC				Benzalkonium chloride	-	-	-
Spray cleaning product	Ozkleen	-	Ozkleen Ozkleen Multi-purpose Power Spray Peppermint	Kills 99.9% of germs including Salmonella, E. coli and Staphylococcus, Hospital-grade disinfectant	0	0	0	0	0	0	0	1	0	0		QAC				Benzalkonium chloride	-	-	-
Spray cleaning product	Aussie Clean	-	Aussie Clean Shower & Bath Cleaning Spray	Antibacterial, Household grade disinfectant	0	0	0	0	0	0	0	1	0	0		QAC				Benzalkonium chloride	-	-	-
Spray cleaning product	Mr Bean	-	WHITELEY MR BEAN AIR FRESHENER & CLEANER	Kills 99.9% of bacteria	0	0	0	0	0	0	0	1	0	0		QAC				Benzalkonium chloride	-	-	-
Spray cleaning product	Cleera	-	Cleera Antibacterial Spray Cleaner	"hospital strength"	0	0	0	0	0	0	0	1	0	0		QAC				Benzalkonium chloride	-	-	-
Spray cleaning product	Ecozone	-	Ecozone bathroom cleaner	No antimicrobial claims	1	0	0	0	0	0	0	0	0	2		Unclassified	Acid	Unclassified		Benzisothiazolinone	Citric acid	Alcohol ethoxylate	-
Throat lozenges	Betadine	AUST R 227167	Betadine Sore Throat Lozenges Soothing Honey & Lemon Flavour 36 Pack	Helps kill bacteria	0	1	0	0	0	0	0	0	0	1		Alcohol	Unclassified			Dichlorobenzyl alcohol	Amylmetacresol	-	-
Throat lozenges	Strepsils	AUST R 14975	Strepsils Throat Lozenges Soothing Honey & Lemon 36 Pack	Double antibacterial action	0	1	0	0	0	0	0	0	0	1		Alcohol	Unclassified			Dichlorobenzyl alcohol	Amylmetacresol	-	-
Throat lozenges	Strepsils	AUST R 14973	Strepsils Throat and Nose Lozenges 16pk Antibacterial Menthol	Double antibacterial action	0	1	0	0	0	0	0	0	0	2		Alcohol	Unclassified	Unclassified		Dichlorobenzyl alcohol	Amylmetacresol	Menthol	-
Throat lozenges	Difflam	AUST R 210426	Difflam Plus Anaesthetic Sugar Free Honey And Lemon 16 Lozenges	Antibacterial action that helps kill bacteria	0	1	0	0	0	0	0	0	0	0		Alcohol				Dichlorobenzyl alcohol	-	-	-
Throat lozenges	Betadine	AUST R 288300	Betadine Sore Throat Lozenges Anaesthetic Honey & Lemon Flavour	Antibacterial action	0	1	0	0	0	0	0	0	0	0		Alcohol				Dichlorobenzyl alcohol	-	-	-
Throat lozenges	Difflam	AUST R 72150	Difflam Sore Throat Sugar Free Honey And Lemon 16 Lozenges	Antibacterial	0	0	0	0	0	0	0	1	0	0		QAC				Cetylpyridinium chloride	-	-	-
Throat lozenges	Codral	AUST R 247892	Codral Sore Throat Lozenges Antibacterial + Anaesthetic Lime & Lemon 36 Lozenges	Antibacterial	0	0	0	0	0	0	0	1	0	0		QAC				Cetylpyridinium chloride	-	-	-
Throat lozenges	DURO-TUSS	AUST R 158201	DURO-TUSS Chesty Cough Lozenges Lemon 24 Lozenges	Antibacterial	0	0	0	0	0	0	0	1	0	0		QAC				Cetylpyridinium chloride	-	-	-
Throat lozenges	Strepsils	AUST R 287475	Strepsils Extra Honey Lemon Lozenges 36pk Fast Numbing Sore Throat Pain Relief with Anaesthetic	Antibacterial	0	0	0	0	0	0	0	0	0	1		Unclassified				Hexylresorcinol	-	-	-
Throat lozenges	Nestle	AUST L 90861	Buttermenthol Honey 3x10 Lozenge Multipack	-	0	0	0	0	0	0	0	0	0	1		Unclassified				Menthol	-	-	-
Throat lozenges	Bioglan	AUST L 149331	Bioglan Throat Clear Honey & Lemon 20 Lozenges	-	0	0	0	0	0	0	0	0	0	1		Unclassified				Menthol	-	-	-
Throat lozenges	Soothers	-	Soothers Blackcurrant Lozenges	-	0	0	0	0	0	0	0	0	0	1		Unclassified				Menthol	-	-	-
Throat lozenges	Soothers	-	Soothers Honey/Lemon Lozenges	-	0	0	0	0	0	0	0	0	0	1		Unclassified				Menthol	-	-	-
Throat lozenges	Anticol	-	ANTICOL Anticol 10 Lozenges	-	0	0	0	0	0	0	0	0	0	1		Unclassified				Menthol	-	-	-
Toilet cleaners	Abode	-	Abode Toilet Cleaner 1 Ltr Squeeze Bottle	No antimicrobial claims	2	1	0	0	0	0	0	0	0	0		Acid	Acid	Alcohol		Citric Acid	Lactic acid	Alcohol	-
Toilet cleaners	Coles Ultra	-	Coles Ultra Oxi Bleach Tropical Toilet Gel	Kills 99.99% of germs	1	0	0	0	0	1	0	0	0	0		Acid	Oxidising agent			Lactic acid	Hydrogen peroxide	-	-
Toilet cleaners	Strike Pro	-	Strike Pro Antibacterial Oxy Gel Toilet Cleaner Summer Florals	Kills 99.99% of germs	1	0	0	0	0	1	0	0	0	0		Acid	Oxidising agent			Lactic acid	Hydrogen peroxide	-	-
Toilet cleaners	Harpic	-	Harpic Eco Fresh Toilet Gel Eucalyptus	Removes 99.9% of E. coli	1	0	0	0	0	0	0	0	0	0		Acid				Citric Acid	-	-	-
Toilet cleaners	Earth Choice	-	Earth Choice Aqua Toilet Cleaner		1	0	0	0	0	0	0	0	0	0		Acid				Citric acid	-	-	-
Toilet cleaners	Undo This Mess	-	Undo This Mess Toilet Cleaner Eucalyptus & Mint	Blasts away germs	1	0	0	0	0	0	0	0	0	0		Acid				Citric Acid	-	-	-
Toilet cleaners	Macro	-	Macro Toilet Cleaner Lime & Mint	Kills 99.9% of germs, household-grade disinfectant	1	0	0	0	0	0	0	0	0	0		Acid				Citric Acid	-	-	-
Toilet cleaners	Dominant	-	Dominanat toilet cleaner	Kills 99.9% of germs	1	0	0	0	0	0	0	0	0	0		Acid				Citric Acid	-	-	-
Toilet cleaners	Coles Ultra	-	Coles Ultra Citrus Fresh Toilet Cleaner Gel	Kills 99.99% of germs, hospital grade disinfectant	1	0	0	0	0	0	0	0	0	0		Acid				Lactic acid	-	-	-
Toilet cleaners	Strike Pro	-	Strike Pro Antibacterial Power Gel Toilet Cleaner Marine Fresh	Kills 99.99% of germs	1	0	0	0	0	0	0	0	0	0		Acid				Lactic acid	-	-	-
Toilet cleaners	Sonett	-	Toilet Cleaner Mint-Myrtle	No antimicrobial claims	1	1	0	0	0	0	0	0	0	0		Alcohol	Acid			Ethanol	Citric acid	-	-
Toilet cleaners	Domestos	-	Domestos Disinfectant Bleach Mountain Fresh	Hospital-grade disinfectant	0	0	2	0	0	0	0	0	0	0		Alkaline salts	Alkaline salts			Sodium hydroxide	Alkaline salts	-	-
Toilet cleaners	Harpic	-	Harpic Oxi Action Toilet Cleaner Crystals	Kills germs on contact, hospital-grade disinfectant	1	0	1	0	0	1	0	0	0	0		Alkaline salts	Oxidising agent	Acid		Sodium hydrogen sulfate	Potassium monopersulfate	Sulfuric acid	-
Toilet cleaners	Harpic	-	Harpic Citrus White & Shine Bleach Gel	Kills 99.9% of germs and bacteria including COVID-19, hospital-grade disinfectant	0	0	1	0	0	1	0	0	0	0		Oxidising agent	Alkaline salts			Sodium hypochlorite	Sodium hydroxide	-	-
Toilet cleaners	White King	-	White King Toilet Gel Lemon	Kills 99.99% of germs, hospital grade disinfectant	0	0	1	0	0	1	0	0	0	0		Oxidising agent	Alkaline salts			Sodium hypochlorite	Sodium hydroxide	-	-
Toilet cleaners	Coles Ultra	-	Coles Marine Fresh Toilet Cleaner Gel	Kills 99.9% of germs including COVID-19	0	0	2	0	0	1	0	0	0	0		Oxidising agent	Alkaline salts	Alkaline salts		Sodium hypochlorite	Sodium hydroxide	Alkaline salts	-
Toilet cleaners	Strike Pro	-	Strike Pro Antibacterial Bleach Gel Toilet Cleaner Lemon Blast	Kills 99.99% of germs, hospital grade disinfectant	0	0	2	0	0	1	0	0	0	0		Oxidising agent	Alkaline salts	Alkaline salts		Sodium hypochlorite	Sodium hydroxide	Alkaline salts	-
Toilet cleaners	Harpic	-	Harpic White & Shine 10X Toilet Cleaner	Kills 99.9% of germs	0	0	0	0	0	1	0	0	0	0		Oxidising agent				Sodium hypochlorite	-	-	-
Toilet cleaners	White King	-	White King Toilet Gel With Added Stain Remover	Kills 99.99% of germs	0	0	0	0	0	1	0	0	0	0		Oxidising agent				Sodium hypochlorite	-	-	-
Toilet cleaners	White King	-	White King Powerclean Bathroom Gel	Kills 99.99% of germs	0	0	0	0	0	1	0	0	0	0		Oxidising agent				Sodium hypochlorite	-	-	-
Toilet cleaners	Earthwise	-	Earthwise Toilet Cleaner Orange & Eucalyptus	Kills 99.9% of germs including Salmonella, E. coli, Staphylococcus	0	0	0	0	0	1	0	0	0	0		Oxidising agent				Sodium hypochlorite	-	-	-
Toilet cleaners	Power Force	-	Power Force Bright & Clean Thick Bleach Toilet Gel	Hospital grade disinfectant	0	0	0	0	0	1	0	0	0	0		Oxidising agent				Sodium hypochlorite	-	-	-
Toilet cleaners	Simply Clean	-	AUSTRALIAN EUCALYPTUS TOILET CLEANER	Kills 99.9% of germs	1	0	0	0	0	0	0	1	0	0		QAC	Acid			Lauralkonium chloride	Citric acid	-	-
Toilet cleaners	Harpic	-	Harpic Fresh Power Toilet Cleaner Tropical Blossom	Kills odour-causing bacterial, household-grade disinfectant	0	0	0	0	0	0	0	1	0	0		QAC				Benzalkonium chloride	-	-	-
Toilet cleaners	Harpic	-	Harpic Platinum Pro Shield Marine Explosion Liquid Toilet Cleaner	Kills 99.9% of germs, household-grade disinfectant	0	0	0	0	0	0	0	1	0	0		QAC				Benzalkonium chloride	-	-	-
Toilet cleaners	Bref	-	BREF DELUXE ACTIVE GEL DELICATE MAGNOLIA	Kills 99.99% of germs	0	0	0	0	0	0	0	1	0	0		QAC				Benzalkonium chloride	-	-	-
Toilet cleaners	Glitz	-	Glitz 750ml Oomph Citrus Toilet Cleaner	Kills 99.9% of germs, household-grade disinfectant	0	0	0	0	0	0	0	1	0	0		QAC				Benzalkonium chloride	-	-	-
Toilet cleaners	A1 chemicals	-	TOILET CLEANER 101	no antimicrobial claims	0	0	0	0	0	0	0	1	0	0		QAC				Benzalkonium chloride	-	-	-
Toilet cleaners	Duck	-	DUCK® DEEP ACTION GEL	Kills 99.9% of germs	0	0	0	0	0	0	0	1	0	0		QAC				Quaternary ammonium compounds	-	-	-
Toilet cleaners	Clean Plus Chemicals	-	Toilet blowl cleaner non acidic	no antimicrobial claims	0	0	0	0	0	0	0	1	0	0		QAC				Quaternary ammonium compounds	-	-	-
Toilet cleaners	White King	-	White King Power Clean In Cistern Bleach & Blue 2 Pack	Kills germs	0	0	0	0	0	0	0	0	0	2		Unclassified	Unclassified			Sodium dodecylbenzene sulfonate	Sodium dichloroisocyanurate	-	-
Toilet cleaners	Harpic	-	Harpic Blue Power Toilet Cleaner	-	0	0	0	0	0	0	0	0	0	1		Unclassified				Sodium dodecylbenzene sulfonate	-	-	-
Toilet cleaners	Harpic	-	Harpic White & Shine Bleach Toilet Cistern Block 2 pack	Flushes germs	0	0	0	0	0	0	0	0	0	1		Unclassified				Sodium dodecylbenzene sulfonate	-	-	-
Toilet cleaners	White King	-	White King In-Bowl Flex Cage	-	0	0	0	0	0	0	0	0	0	1		Unclassified				Sodium dodecylbenzene sulfonate	-	-	-
Toilet cleaners	Woolworths Essentials	-	Essentials Toilet Cleaner Blocks		0	0	0	0	0	0	0	0	0	1		Unclassified				Sodium dodecylbenzene sulfonate	-	-	-

## Sheet: Claims_data
Product type	Brand	ARTG number	Name	Claim text	Claim content 1	Claim content 2	Claim content 3
Antibacterial wipes	-	-	Antibacterial 75% Alcohol Wipes	Kills 99.9% of germs, hospital grade disinfectant	Kills 99.9% of germs OR Kills 99.99% of germs	Hospital-grade disinfectant			Removes/washes away bacteria
Antibacterial wipes	24 Daily	-	24 Daily Antibacterial Wipes Alcohol Free Aloe Vera & Vitamin E	Removes bacteria on surfaces	Removes/washes away bacteria				Kills bacteria
Antibacterial wipes	Ajax	-	Ajax Eco Multipurpose Wipes Vanilla & Berries	Kills 99.9% of germs	Kills 99.9% of germs OR Kills 99.99% of germs				Commercial-grade disinfectant
Antibacterial wipes	Antibacterial Protection	-	Spiderman Antibacterial Wipes	Kills 99.9% of germs	Kills 99.9% of germs OR Kills 99.99% of germs				For (insert use/injury)
Antibacterial wipes	Azure	-	Azure Wipes Anti Bacterial Sensitive	Kills 99.9% of germs	Kills 99.9% of germs OR Kills 99.99% of germs				Hospital-grade disinfectant
Antibacterial wipes	Best	-	Best Antibacterial Wet Wipes	Kills 99.9% of all bacteria	Kills (insert microbe name or indication of spectrum of activity)	Kills 99.9% of germs OR Kills 99.99% of germs			Household-grade disinfectant
Antibacterial wipes	Blisma	-	Blisma Hospital Grade Anti-Bacterial Wipes	Kills 99.9% of germs, hospital grade	Kills 99.9% of germs OR Kills 99.99% of germs	Hospital-grade disinfectant			Kills (insert microbe name or indication of spectrum of activity)
Antibacterial wipes	Careline	-	AntiBacterial Disinfectant Wipes	Kills 99.9% of germs	Kills 99.9% of germs OR Kills 99.99% of germs				Kills 99.9% of germs OR Kills 99.99% of germs
Antibacterial wipes	Cell-Skin	-	CELL-SKIN Hand Sanitising Wipes	Kills 99.9% of germs	Kills 99.9% of germs OR Kills 99.99% of germs				Kills bacteria/germs (insert context)
Antibacterial wipes	Chempro	-	Chempro Anti-Bacterial Wipes	Disinfection for skin etc.	For (insert use/injury)				Kills germs "fast"
Antibacterial wipes	CLINELL	-	CLINELL Universal Wipes	Hospital grade disinfectant	Hospital-grade disinfectant				Kills germs without water
Antibacterial wipes	Clinicare	-	Clinicare Alcohol Bactericidal Wipes	Hospital grade disinfectant	Hospital-grade disinfectant				Medical-grade
Antibacterial wipes	Cloroz	-	Clorox Disinfecting Wipes, Fresh Scent	Kills 99.9% of viruses and bacteria	Kills 99.9% of germs OR Kills 99.99% of germs				NO CLAIMS
Antibacterial wipes	Coles Ultra	-	Coles Ultra Antibacterial Wipes Stand Up Pouch	Kills 99.9% of germs, Household-grade disinfectant	Kills 99.9% of germs OR Kills 99.99% of germs	Household-grade disinfectant
Antibacterial wipes	Dettol	-	Dettol Hands and Surface Wipes 15pk 2 in 1 Antibacterial	kill 99.9% of germs, including E. coli, Staphylococcus	Kills (insert microbe name or indication of spectrum of activity)	Kills 99.9% of germs OR Kills 99.99% of germs
Antibacterial wipes	Dettol	-	DETTOL HEALTH CLEAN ANTI-BACTERIAL FLOOR WIPES FRESH LIME & MINT	Kills 99.9% of germs including E. coli and S. aureus	Kills (insert microbe name or indication of spectrum of activity)	Kills 99.9% of germs OR Kills 99.99% of germs
Antibacterial wipes	Dettol	-	DETTOL BIG & STRONG KITCHEN WIPES	Kills 99.9% of germs including E. coli and S. aureus	Kills (insert microbe name or indication of spectrum of activity)	Kills 99.9% of germs OR Kills 99.99% of germs
Antibacterial wipes	Dettol	-	DETTOL MULTIPURPOSE WIPES CRISP APPLE	Kills 99.9% of germs including E. coli, Salmonella and S. aureus	Kills (insert microbe name or indication of spectrum of activity)	Kills 99.9% of germs OR Kills 99.99% of germs
Antibacterial wipes	Dettol	-	DETTOL ANTI-BACTERIAL SURFACE WIPES FRESH HOUSEHOLD DISINFECTANT	Kills 99.9% of germs, including E.coli, Salmonella and S. aureus	Kills (insert microbe name or indication of spectrum of activity)	Kills 99.9% of germs OR Kills 99.99% of germs
Antibacterial wipes	Elyptol	-	Elyptol Antibacterial Hand Sanitising Wipes	Kills 99.9% of germs	Kills 99.9% of germs OR Kills 99.99% of germs
Antibacterial wipes	Everfresh	-	Everfresh Antibacterial Wet Wipes	99.9% antibacterial	Kills 99.9% of germs OR Kills 99.99% of germs
Antibacterial wipes	G & Y	-	G&Y Antibacterial Hand Wipes	Kills 99.99% of germs	Kills 99.9% of germs OR Kills 99.99% of germs
Antibacterial wipes	Germisept	-	GERMISEPT Multi-Purpose Alcohol Wipes	-	NO CLAIMS
Antibacterial wipes	Glen 20	-	Glen 20 On The Go Disinfectant Wipes Lemon	Kills 99.9% of germs	Kills 99.9% of germs OR Kills 99.99% of germs
Antibacterial wipes	Goat	-	Goat Antibacterial Surface Wipes	Kills 99.9% of germs including Salmonella & E. coli	Kills (insert microbe name or indication of spectrum of activity)	Kills 99.9% of germs OR Kills 99.99% of germs
Antibacterial wipes	Halyard	AUST L 342811	ISOWIPE Bactericidal Disinfectant Wipes	Kills COVID-19, S. aureus, E. coli, P. aeruginosa. P. vulgaris, Hospital grade disinfectant	Kills (insert microbe name or indication of spectrum of activity)	Hospital-grade disinfectant
Antibacterial wipes	Henry Schein	-	HS Alcohol Wipes Hospital Grade IPA 70 v/v 220 Tub	Hospital grade disinfectant	Hospital-grade disinfectant
Antibacterial wipes	Hercules	-	Hercules Antibacterial Wipes 12 x 80 Pack Lemon	Rids of 99.9% of germs	Removes/washes away bacteria
Antibacterial wipes	Kimberley Clark	Has one but currently unknown	Hospital Grade Kimberly Clark Isopropyl IPA Antibacterial Wipes	Hospital grade disinfectant	Hospital-grade disinfectant
Antibacterial wipes	Kimberley Clark - Scott	-	Kimberly-Clark Scott 4100 Wipes 70% Isopropyl Alcohol Tub	Commercial grade disinfectant	Commercial-grade disinfectant
Antibacterial wipes	Kleenex	-	Kleenex Antibacterial Wipes	Kills 99.9% of germs	Kills 99.9% of germs OR Kills 99.99% of germs
Antibacterial wipes	Mamia	-	Mamia Antibacterial hand and face wipes	Antibacterial	Antibacterial/kills bacteria
Antibacterial wipes	Medipro	-	Medipro Hospital Grade 70% Isopropyl Tub 14cm x 26cm Wipes Australian Made	Hospital grade disinfectant	Hospital-grade disinfectant
Antibacterial wipes	MEDIQ	-	MEDIQ ANTIBACTERIAL WIPES	Kills 99.9% of germs	Kills 99.9% of germs OR Kills 99.99% of germs
Antibacterial wipes	Milton	-	Milton Antibacterial Surface Wipes	Kills 99.9% of germs including S. aureus and E. coli, Household-grade disinfectant	Kills (insert microbe name or indication of spectrum of activity)	Kills 99.9% of germs OR Kills 99.99% of germs	Household-grade disinfectant
Antibacterial wipes	Oakwood	-	Oakwood Stone Benchtop Antibacterial Wipes	Antibacterial	Antibacterial/kills bacteria
Antibacterial wipes	Ocean Healthcare	-	Ocean Antibacterial Wipes	Kills 99.9% of bacteria	Kills 99.9% of germs OR Kills 99.99% of germs
Antibacterial wipes	Oz Guard	-	Oz Guard Antibacterial Hand Sanitising Wipes	Kills 99.9% of germs, Household-grade disinfectant	Kills 99.9% of germs OR Kills 99.99% of germs	Household-grade disinfectant
Antibacterial wipes	Pigeon	-	Pigeon Anti-Bacterial Wipes	Kills 99.99% of germs	Kills 99.9% of germs OR Kills 99.99% of germs
Antibacterial wipes	Pine O Cleen	-	Pine O Cleen Disinfectant Multipurpose Wipes 120 pack Eucalyptus	Kills 99.9% of germs inlcuding COVID-19, household grade sanitiser	Kills (insert microbe name or indication of spectrum of activity)	Kills 99.9% of germs OR Kills 99.99% of germs	Household-grade disinfectant
Antibacterial wipes	Pine O Cleen	AUST L 359810	Pine O Cleen Disinfectant Multipurpose Wipes Lemon	Kills 99.9% of germs including H1N1, COVID-19, Polio, Salmonella, E. coli	Kills (insert microbe name or indication of spectrum of activity)	Kills 99.9% of germs OR Kills 99.99% of germs
Antibacterial wipes	Pine O Cleen	-	Pine O Cleen Simply Biodegradable Multipurpose Disinfectant Wipes 90 pack Grapefruit	Kills 99.9% of germs/bacteria	Kills 99.9% of germs OR Kills 99.99% of germs
Antibacterial wipes	ProMedCo	AUST L 332668	Isopropyl Alcohol Disinfectant Wipes	-	NO CLAIMS
Antibacterial wipes	Purell		Purell Hand Sanitizing Alcohol Formula Wipes	Kills 99.99% of germs	Kills 99.9% of germs OR Kills 99.99% of germs
Antibacterial wipes	Real Care	-	Real Care Antibacterial Wipes	Kills 99.9% of germs	Kills 99.9% of germs OR Kills 99.99% of germs
Antibacterial wipes	Rediwipe	-	REDIWIPE ISOPROPYL WIPES	-	NO CLAIMS
Antibacterial wipes	Saniflex	-	Saniflex 75% Alcohol Sanitary Wipes	Kills 99.9% of germs	Kills 99.9% of germs OR Kills 99.99% of germs
Antibacterial wipes	Strike	-	Strike Disinfectant Wipes Lemon	Kills 99.9% of germs, Household-grade disinfectant	Kills 99.9% of germs OR Kills 99.99% of germs	Household-grade disinfectant
Antibacterial wipes	SwissCare	-	SwissCare Antibacterial Alcohol Wipes 75%	Kills 99.9% of germs	Kills 99.9% of germs OR Kills 99.99% of germs
Antibacterial wipes	Touch	-	Antibacterial Hand and Surface Wipes	Kills 99.99% of germs and bacteria	Kills 99.9% of germs OR Kills 99.99% of germs
Antibacterial wipes	Wet Ones	-	Wet Ones Be Fresh Antibacterial Wipes	Kills 99.9% of bacteria	Kills 99.9% of germs OR Kills 99.99% of germs
Antibacterial wipes	Wipe Out	-	Wipe Out 70% Isopropyl IPA Disinfectant Wipes	Hospital grade disinfectant	Hospital-grade disinfectant
Antibacterial wipes	Wipes Australia	-	Premium Antibacterial Wipes	Effectively kills germs and other bacteria	Antibacterial/kills bacteria
Antibacterial wipes	Woolworths Essentials	-	Woolworths Essentials Household Grade Disinfectant Wipes Fresh	Kills 99.9% of germs, household-grade disinfectant	Kills 99.9% of germs OR Kills 99.99% of germs	Household-grade disinfectant
Antiseptics	-	AUST R 14946	EDP Antiseptic First Aid Powder		NO CLAIMS
Antiseptics	Apo Health	AUST R 281618	Apo Health Antiseptic Solution	Prevents infection in minor cuts, wounds and abrasions	For (insert use/injury)
Antiseptics	Band-Aid	-	Band-Aid Antibacterial Hand Sanitising Solution	Kills 99.9% of germs	Kills 99.9% of germs OR Kills 99.99% of germs
Antiseptics	Bepanthen	AUST R 131912	Bepanthen First Aid Antiseptic Cream	Effective in treating minor cuts and abrasions	For (insert use/injury)
Antiseptics	Bepanthen	AUST R 182923	Bepanthen First Aid Antiseptic Cream	Protects damaged skin from infection, assist treatment of cuts, abrasions, insect bites/stings & sunburns	For (insert use/injury)
Antiseptics	Betadine	AUST R 306917	Betadine Antiseptic Topical Solution	Kills bacteria commonly responsible for minor wound and minor skin infections. Does not permanenntly stain skin and natural fabrics	Antibacterial/kills bacteria	For (insert use/injury)
Antiseptics	Betadine	AUST R 30103	Antiseptic Liquid Spray	For the treatment of minor skin infections	For (insert use/injury)
Antiseptics	Betadine	AUST R 29559	Antiseptic First Aid Cream	Prevents infections in minor burns, cuts and abrasions	For (insert use/injury)
Antiseptics	Betadine	AUST R 29561	Antiseptic Ointment	Prevents infections in minor burns, cuts and abrasions. Recommended for treating infected skin around the nails	For (insert use/injury)
Antiseptics	Dettol	AUST R 73357	Dettol Antiseptic Wound Wash Spray	Protect minor wounds from germs & infection	For (insert use/injury)
Antiseptics	Dettol	AUST R 61404	Dettol Classic Antiseptic Liquid		NO CLAIMS
Antiseptics	Isocol	AUST R 61358	Isocol Rubbing Alcohol	Kills germs on skin	Antibacterial/kills bacteria
Antiseptics	Medi Pulv	AUST R 16129	Medi Pulv Antiseptic Powder	touch-free first aid treatment for cuts, abrasions, superficial burns and scalds.	For (insert use/injury)
Antiseptics	Medicreme	AUST R 16131	Medicreme Antiseptic Cream	antiseptic cream for cuts, abrasions, mild sunburn, mild burns and scalds. It also provides relief for itching due to non-poisonous bites and stings	For (insert use/injury)
Antiseptics	Medisept	AUST R 92248	Medisept Antiseptic Body Piercing After Care Gel	For care of navel and nose piercings	For (insert use/injury)
Antiseptics	Microshield	AUST R 30954	Microshield 5 Chlorhexidine Antiseptic Concentrate	Aseptic concentrate	For (insert use/injury)
Antiseptics	Mundicare	AUST L 266548	Mundicare Antiseptic Spray	Assist in cleaning minor wounds	For (insert use/injury)
Antiseptics	NappyGoo	AUST L 75440	NappyGoo Cream	For treating Nappy Rashes	For (insert use/injury)
Antiseptics	Savlon	AUST R 11247	Savlon Antiseptic Cream for Cuts Grazes Bites	Contains germ-killing and cleansing agents	Antibacterial/kills bacteria
Antiseptics	SOOV	AUST R 10620	EGO SOOV Cream	prevent the infection of cuts, grazes, minor burns, scalds and sunburn.	For (insert use/injury)
Antiseptics	Thursday Plantation	AUST L 167903	Thursday Plantation Tea Tree Antiseptic Cream	Management of minor wounds, cuts, scratches and abrasions	For (insert use/injury)
Disinfectant aerosols	Dettol	-	Dettol Antibacterial 2-in-1 Hand & Surface Sanitiser Spray	Kills 99.9% of germs, household grade	Kills 99.9% of germs OR Kills 99.99% of germs	Household-grade disinfectant
Disinfectant aerosols	Domestos	-	Domestos Multipurpose Disinfectant Spray	Kills 99.9% of germs including Salmonella, E. coli, Listeria and H1N1 virus	Kills (insert microbe name or indication of spectrum of activity)	Kills 99.9% of germs OR Kills 99.99% of germs
Disinfectant aerosols	Extra	-	Extra Disinfectant & Sanitising Spray	Kills 99.9% of germs	Kills 99.9% of germs OR Kills 99.99% of germs
Disinfectant aerosols	Glen 20	-	Glen 20 Pure Disinfectant Mist Fresh Waters	Kills 99.9% of germs including S. aurues and P. aeruginosa	Kills (insert microbe name or indication of spectrum of activity)	Kills 99.9% of germs OR Kills 99.99% of germs
Disinfectant aerosols	Glen 20	-	Glen 20 All-In-One Disinfectant Spray Original	Kills 99.9% of germs, hospital grade	Kills 99.9% of germs OR Kills 99.99% of germs	Hospital-grade disinfectant
Disinfectant aerosols	Medescan	-	Medescan Protect Sanitiser Bomb	Kills 99.9% of germs	Kills 99.9% of germs OR Kills 99.99% of germs
Disinfectant aerosols	Stay Safe	-	Stay Safe (Australian Made) Sanitiser and Disinfectant Surface Spray	Kills 99.9% of germs, hospital grade	Kills 99.9% of germs OR Kills 99.99% of germs	Hospital-grade disinfectant
Disinfectant aerosols	ViroCLEAR	-	ViroCLEAR Disinfectant Room Fogger	Kills 99.9% of germs and bacteria	Kills 99.9% of germs OR Kills 99.99% of germs
Disinfectant liquids/spray	Clinell	AUST L 178363	Clinell Disinfectant Spray	Kills 99.99% of germs including COVID 19	Kills (insert microbe name or indication of spectrum of activity)	Kills 99.9% of germs OR Kills 99.99% of germs
Disinfectant liquids/spray	Clinicol	AUST L 361870	CLINICOL ADVANCED HOSPITAL GRADE DISINFECTANT	Wide germicidal activity	Kills (insert microbe name or indication of spectrum of activity)
Disinfectant liquids/spray	Coles	-	Coles Disinfectant Lavender	Household grade	Household-grade disinfectant
Disinfectant liquids/spray	Coles	-	Coles disinfectant eucalyptus	Kills 99.9% of germs including COVID-19, hospital grade	Kills (insert microbe name or indication of spectrum of activity)	Kills 99.9% of germs OR Kills 99.99% of germs	Hospital-grade disinfectant
Disinfectant liquids/spray	Dettol	-	Dettol Antibacterial Household Grade Disinfectant Liquid	Kills germs including COVID-19, household grade disinfectant	Kills (insert microbe name or indication of spectrum of activity)	Household-grade disinfectant
Disinfectant liquids/spray	Jantex	-	Jantex Multi Purpose Disinfectant & Deodoriser Concentrate	Commercial grade disinfectant	Commercial-grade disinfectant
Disinfectant liquids/spray	Morning Fresh	-	Morning Fresh Antibacterial Surface Sanitiser Citrus	Kills 99.9% of germs and viruses including COVID-19	Kills (insert microbe name or indication of spectrum of activity)	Kills 99.9% of germs OR Kills 99.99% of germs
Disinfectant liquids/spray	Pine O Cleen	-	Pine O Cleen Disinfectant Eucalyptus	Kills 99.9% of germs including COVID 19, hospital grade	Kills (insert microbe name or indication of spectrum of activity)	Kills 99.9% of germs OR Kills 99.99% of germs	Hospital-grade disinfectant
Disinfectant liquids/spray	Viraclean	AUST R 69000	Viraclean® Disinfectant Antibacterial Surface Cleanser 500ml Spray	Kills a wide range of bacteria and viruses, Hospital grade	Kills (insert microbe name or indication of spectrum of activity)	Hospital-grade disinfectant
Eye drops	Alcon	AUST R 47652	Naphcon-A Eye Drops	-	NO CLAIMS
Eye drops	Allergan	AUST R 23091	Albalon A Allergy Eye Drops	-	NO CLAIMS
Eye drops	Allergan	-	PVA Tears Eye Drops	-	NO CLAIMS
Eye drops	Bion Tears	-	Bion Tears Eye Drops	-	NO CLAIMS
Eye drops	Brolene	-	Brolene Eye Drops	-	NO CLAIMS
Eye drops	Cationorm	-	Cationorm Preservative Free Eye Drops	-	NO CLAIMS
Eye drops	Eyezep	AUST R 98489	Eyezep Allergy Eye Drops	-	NO CLAIMS
Eye drops	Genteal	-	Genteal Eye Drops	-	NO CLAIMS
Eye drops	Murine	AUST R 29589	Murine Eye Drops Clear Eyes	-	NO CLAIMS
Eye drops	Optifresh	-	Optifresh Plus Unit Dose Eye Drops 1%	-	NO CLAIMS
Eye drops	Optrex	-	Optrex Refreshing Eye Drops	-	NO CLAIMS
Eye drops	Optrex	AUST R 57571	Optrex Eye Drops for Red or Sore Eyes	-	NO CLAIMS
Eye drops	Systane	-	Systane Lubricating Eye Drops	-	NO CLAIMS
Eye drops	Systane	AUST R 286697	Systane Red Eye Drops	-	NO CLAIMS
Eye drops	Trust	AUST R 316220	Trust Zoptic Eye Drops	-	NO CLAIMS
Eye drops	Visine	AUST R 66073	Visine Allergy Eye Drops	-	NO CLAIMS
Eye drops	Visine	AUST R 10023	Visine Clear Eye Drops	-	NO CLAIMS
Eye drops	Visine	AUST R 72111	Visine Advanced Relief Eye Drops	-	NO CLAIMS
Eye drops	Zaditen	AUST R 99979	Zaditen Allergy Eye Drops	-	NO CLAIMS
Eye drops	Zyrtec	AUST R 227289	Zyrtec Antihistamine Hayfever & Allergy Eye Drops	-	NO CLAIMS
Hand sanitiser	24 Daily	-	24 Daily Instant Hand Sanitiser	Kills 99.99% of germs	Kills 99.9% of germs OR Kills 99.99% of germs
Hand sanitiser	Antibacterial Protection	-	Frozen 2 Hand Sanitiser	Quick & Convenient Kills germs	Antibacterial/kills bacteria
Hand sanitiser	Aqium	-	Aqium Antibacterial Hand Sanitiser	Kills 99.99% of germs fast	Kills 99.9% of germs OR Kills 99.99% of germs
Hand sanitiser	As It Falls	-	AS IT FALLS Antibacterial Hand Sanitiser	Kills 99.99% of germs	Kills 99.9% of germs OR Kills 99.99% of germs
Hand sanitiser	Ausmanos	-	Ausmanos Instant Hand Sanitiser	Kills 99.9% of germs without water	Kills 99.9% of germs OR Kills 99.99% of germs	Kills bacteria/germs (insert context)
Hand sanitiser	Avagard	-	AVAGARD ANTISEPTIC HAND SANITISER	Broad spectrum activity killing 99.99% of pathogens including MRSA	Kills 99.9% of germs OR Kills 99.99% of germs	Kills (insert microbe name or indication of spectrum of activity)
Hand sanitiser	Babyhood	-	Advanced Medical Grade Hand Sanitiser	Kills 99.9% of germs, medical grade	Kills 99.9% of germs OR Kills 99.99% of germs	Medical-grade
Hand sanitiser	Black Chicken	-	Black Chicken Hand Sanitiser	Kills 99.9% of bacteria	Kills 99.9% of germs OR Kills 99.99% of germs
Hand sanitiser	Crystawash 24	-	Crystawash 24 Foaming Hand Sanitiser	Kills 99.99% of germs	Kills 99.9% of germs OR Kills 99.99% of germs
Hand sanitiser	DB	-	Anti-bacterial Instant Hand Sanitiser	Kills 99.9% of germs	Kills 99.9% of germs OR Kills 99.99% of germs
Hand sanitiser	Dettol	-	Dettol Instant Liquid Hand Sanitiser Original	Kills 99.9% of germs without water	Kills 99.9% of germs OR Kills 99.99% of germs	Kills bacteria/germs (insert context)
Hand sanitiser	DR. BRONNER'S	-	DR. BRONNER'S Lavender Organic Hand Sanitizer	99.9% effective against germs	Kills 99.9% of germs OR Kills 99.99% of germs
Hand sanitiser	DU'IT	-	Tough Shield 60ml | Hand Moisturising Sanitiser	Kills 99.99% of germs fast without water	Kills 99.9% of germs OR Kills 99.99% of germs	Kills germs "fast"	Kills bacteria/germs (insert context)
Hand sanitiser	Elyptol	-	ELYPTOL ANTIMICROBIAL HAND SANITISER GEL	Kills germs rapidly	Antibacterial/kills bacteria	Kills germs "fast"
Hand sanitiser	Eucyl	-	BUG-grrr OFF Eucyl Antibacterial Hand Sanitiser	Kills 99.9% of germs and bacteria	Kills 99.9% of germs OR Kills 99.99% of germs
Hand sanitiser	Glitz	-	Glitz 500ml Waterless Hand Sanitiser	Kills 99.9% of germs	Kills 99.9% of germs OR Kills 99.99% of germs
Hand sanitiser	Goat	-	Goat Antibacterial Hand Sanitiser Alcohol Spray	Kills 99.9% of germs	Kills 99.9% of germs OR Kills 99.99% of germs
Hand sanitiser	Hand Sanitiser Experts	-	60ml Antibacterial Hand Sanitiser	Effective at eliminating 99.9% of germs and bacteria	Kills 99.9% of germs OR Kills 99.99% of germs
Hand sanitiser	Hand Sanitiser Gel	-	Hand Sanitiser Gel	Kills 99.99% of germs and bacteria	Kills 99.9% of germs OR Kills 99.99% of germs
Hand sanitiser	Handicare	-	Handicare Hand Sanitiser 70% Alcohol 500ml	Kills 99.99999% of germs fast	Kills >99.99% of germs	Kills germs "fast"
Hand sanitiser	Health + Beauty	-	Health & Beauty Hand Sanitiser	Kills 99.99% of germs without water	Kills 99.9% of germs OR Kills 99.99% of germs	Kills bacteria/germs (insert context)
Hand sanitiser	HydroChem	-	Hand Sanitiser – 12 x 500ml – ON SALE	Kills 99.9% of germs	Kills 99.9% of germs OR Kills 99.99% of germs
Hand sanitiser	Hygiene Plus	-	Hand Sanitiser	Kills 99% of germs	Kills 99.9% of germs OR Kills 99.99% of germs
Hand sanitiser	HypaClean	-	Alcohol Hand Sanitiser 500ml	Kills 99.99% of germs	Kills 99.9% of germs OR Kills 99.99% of germs
Hand sanitiser	Jasol	-	Jasol Hand Sanitiser	Fast acting sanitiser	Kills germs "fast"
Hand sanitiser	Jaybro	-	500ml Waterless Hand Sanitiser	Kills 99.9% of bacteria within 30 seconds	Kills 99.9% of germs OR Kills 99.99% of germs	Kills germs "fast"
Hand sanitiser	La Clinica	-	La Clinica All-Purpose Fast Acting Hand Sanitiser Gel	Kills 99.9% of germs quickly	Kills 99.9% of germs OR Kills 99.99% of germs	Kills germs "fast"
Hand sanitiser	Lifebuoy	-	Lifebuoy Hand Sanitiser Spray	Kills 99.9% of germs	Kills 99.9% of germs OR Kills 99.99% of germs
Hand sanitiser	Micro19	-	Micro19 Hand Sanitiser	Kills 99.9% of germs	Kills 99.9% of germs OR Kills 99.99% of germs
Hand sanitiser	Microshield	AUST R 205184	Microshield Angel Blue Antimicrobial Hand Gel 500ml	Kills bacteria without water	Kills bacteria/germs (insert context)
Hand sanitiser	Natio Australia	-	Natio Orange & Lavender Hand Sanitiser	Kills 99.9% of germs	Kills 99.9% of germs OR Kills 99.99% of germs
Hand sanitiser	Nickelodeon	-	Paw Patrol Hand Sanitiser	Kills 99.9% of germs no water required	Kills 99.9% of germs OR Kills 99.99% of germs	Kills bacteria/germs (insert context)
Hand sanitiser	One Stop Hygiene Shop	-	Hand Sanitiser Liquid	Kills germs	Antibacterial/kills bacteria
Hand sanitiser	Oz Guard	-	Oz Guard Instant Hand Sanitiser	Kills 99.99% of germs	Kills 99.9% of germs OR Kills 99.99% of germs
Hand sanitiser	Palmolive	-	Palmolive Non-sticky Hand Sanitiser Japanese Cherry Blossom Pump	Kills 99.9% of germs	Kills 99.9% of germs OR Kills 99.99% of germs
Hand sanitiser	Peerless Jal	-	ZERO-BAC 70% ALCOHOL HAND SANITISER GEL	Powerful sanitiser	Antibacterial/kills bacteria
Hand sanitiser	Piksters	-	Piksters Shield Hand Sanitiser	Kills 99.9% of germs	Kills 99.9% of germs OR Kills 99.99% of germs
Hand sanitiser	Purell	-	PURELL HAND SANITISER PUMP	Kills most common germs	Antibacterial/kills bacteria
Hand sanitiser	Reynard	-	ANTIBACTERIAL HAND GEL 60ML ENRICHED WITH ALOE VERA & VITAMIN E	Kills 99.9% of common germs	Kills 99.9% of germs OR Kills 99.99% of germs
Hand sanitiser	Sanitiseroo	-	75% Alcohol Based Hand Sanitiser Gel	Kills 99.9% of germs fast	Kills 99.9% of germs OR Kills 99.99% of germs
Hand sanitiser	Sanitiseroo	-	80% Alcohol Based Hand Sanitiser Gel	Kills 99.99% of germs fast	Kills 99.9% of germs OR Kills 99.99% of germs
Hand sanitiser	Sanitiseroo	-	TGA/WHO Formula Hand Sanitiser Spray	suitable for use in medical and hospital devices	Medical-grade
Hand sanitiser	Scotts	-	Scotts Aloe Hand Sanitiser	Kills 99.9% of germs	Kills 99.9% of germs OR Kills 99.99% of germs
Hand sanitiser	Seven Wonders	-	Seven Wonders Hand Sanitiser Gel	Kills 99.9% of germs	Kills 99.9% of germs OR Kills 99.99% of germs
Hand sanitiser	Siruini	-	Siruini Hand sanitizer	Kills more than 99.9% of viruses, bacteria and germs	Kills 99.9% of germs OR Kills 99.99% of germs
Hand sanitiser	Soodox	-	Soodox Vytal Antibacterial Hand Sanitiser	Kills 99.99% of germs without water or soap	Kills 99.9% of germs OR Kills 99.99% of germs	Kills bacteria/germs (insert context)
Hand sanitiser	Stay Safe	-	Hand sanitiser 1l	Kills 99.9% of germs	Kills 99.9% of germs OR Kills 99.99% of germs
Hand sanitiser	Sukin	-	Sukin Antibacterial Hand Sanitiser Gel	Kills 99.9% of germs	Kills 99.9% of germs OR Kills 99.99% of germs
Hand sanitiser	Thank You	-	Antibacterial Hand & Surface Sanitiser	Kills 99.9% of germs	Kills 99.9% of germs OR Kills 99.99% of germs
Hand sanitiser	The Body Shop	-	Lemon Cleansing Antibacterial Hand Sanitiser	Kills 99.9% of bacteria	Kills 99.9% of germs OR Kills 99.99% of germs
Hand sanitiser	Tork	-	Tork Hand Sanitiser 500ml	Kills 99.99% of germs	Kills 99.9% of germs OR Kills 99.99% of germs
Hand sanitiser	White King	-	White King Hand Sanitiser Antibacterial	Kills 99.99% of germs	Kills 99.9% of germs OR Kills 99.99% of germs
Hand sanitiser	Zero Dust	-	Zero Dust Hand Sanitiser	Eliminates unwanted bacteria from the skin and hands without water or towels	Kills bacteria/germs (insert context)
Hand wash	-	-	KOi Finger Lime & Patchouli Hand Wash	Not marketed as antibacterial	NO CLAIMS
Hand wash	Aesop	-	Resurrection Aromatique Hand Wash	Not marketed as antibacterial	NO CLAIMS
Hand wash	Akin	-	Akin Antibacterial Purifying Hand Wash	Antibacterial	Antibacterial/kills bacteria
Hand wash	Australian Made	-	Australian Made hand wash	Not marketed as antibacterial	NO CLAIMS
Hand wash	Balnea	-	Balnea Original Antibacterial Hand Wash Refill 1l	Kills 99.9% of germs	Kills 99.9% of germs OR Kills 99.99% of germs
Hand wash	Bathox	-	Antibacterial Aloe Vera & Citrus Essential Oils Handwash	Kills 99.9% of germs	Kills 99.9% of germs OR Kills 99.99% of germs
Hand wash	Baylis & Harding	-	Baylis & Harding White Tea & Neroli Luxury Hand Wash	Not marketed as antibacterial	NO CLAIMS
Hand wash	Beach Naturals	-	Beach Road Natural Sandalwood Germanium & Bergamot Hand Wash	Not marketed as antibacterial	NO CLAIMS
Hand wash	Bx Earth	-	Bx Earth Antibacterial Handwash Desert Lime & Coconut	Antibacterial	Antibacterial/kills bacteria
Hand wash	Byredo	-	Byredo Rose Hand wash	Not marketed as antibacterial	NO CLAIMS
Hand wash	Cedar and Stone	-	Cedar And Stone Hand Wash- Electric	Not marketed as antibacterial	NO CLAIMS
Hand wash	Cinagro	-	Cinagro Bath and Body Organic Peppermint and Lemon - Soap, Hand and Body Wash	Not marketed as antibacterial	NO CLAIMS
Hand wash	Coles	-	Coles Antibacterial Hand Wash Lime Fresh	Kills 99.9% of germs	Kills 99.9% of germs OR Kills 99.99% of germs
Hand wash	Dettol	-	DETTOL NO TOUCH HAND WASH ALOE VERA AND VITAMIN E REFILL	Kills 99.9% of germs	Kills 99.9% of germs OR Kills 99.99% of germs
Hand wash	Diptyque	-	Deptyque hand wash	Not marketed as antibacterial	NO CLAIMS
Hand wash	Dove	-	Dove Care & Protect Hand wash	Not marketed as antibacterial	NO CLAIMS
Hand wash	Ecoturtles	-	Eco Turtles Foaming Hand Soap Pump	Not marketed antibacterial	NO CLAIMS
Hand wash	Freshwater farm	-	Freshwater Farm Australia Hemp Seed Oil Hydrating Castile Hand Wash	Not marketed as antibacterial	NO CLAIMS
Hand wash	Glow Lab	-	Glow Lab Lemongrass & Vetiver Antibacterial Handwash	Kills 99.9% of germs	Kills 99.9% of germs OR Kills 99.99% of germs
Hand wash	Grown Alchemist	-	Grown Alchemist Hand Wash: Sweet Orange, Cedarwood,	Not marketed as antibacterial	NO CLAIMS
Hand wash	Jurlique	-	Jurlique Softening Rose Hand Wash	Not marketed as antibacterial	NO CLAIMS
Hand wash	Le Labo	-	Le Labo Hand soap Inoki	Not marketed as antibacterial	NO CLAIMS
Hand wash	Luxury Bath Co.	-	Luxury Bath Co. Hand Wash Japanese Ritual	antibacterial hand wash	Antibacterial/kills bacteria
Hand wash	Melrose organic	-	Melrose Organic Lavender Castile Soap Pump	Not marketed as antibacterial	NO CLAIMS
Hand wash	Method	-	Method Pink Grape Hand Wash Gel	Not marketed as antibacterial	NO CLAIMS
Hand wash	Mont Lure	-	Mont Lure Genuine Liquid Soap Natural Liquid Hand Wash Vegan Sls-free Sweet Almond	Not marketed as antibacterial	NO CLAIMS
Hand wash	Morning Fresh	-	Morning Fresh 2 in 1 Dish & Hand Wash Violet & Blackberry Dishwashing Liquid Soap	Kills 99.9% of germs	Kills 99.9% of germs OR Kills 99.99% of germs
Hand wash	Ms BROWN	-	Ms BROWN Hand wash	Not marketed as antibacterial	NO CLAIMS
Hand wash	Natio Spirit	-	Natio Spirit Lemon Ironbark and Olive Hand Wash	Not marketed as antibacterial	NO CLAIMS
Hand wash	Nudy Rudy	-	Nudy Rudy Hunny Bunny Hand WashNudy Rudy Hunny Bunny Hand Wash 500mL	Not marketed as antibacterial	NO CLAIMS
Hand wash	Olive Garden	-	Oil Garden Tranquil & Calm Hand Wash	Not marketed as antibacterial	NO CLAIMS
Hand wash	Palmolive	-	Palmolive® Sea Minerals Hand Wash	Kills 99.9% of germs	Kills 99.9% of germs OR Kills 99.99% of germs
Hand wash	Palmolive	-	Palmolive Anti-Bacterial Lime Liquid Hand Wash	Kills 99.9% of germs	Kills 99.9% of germs OR Kills 99.99% of germs
Hand wash	Redwin	-	Redwin Handwash Refill	Not marketed as antibacterial	NO CLAIMS
Hand wash	Renew & Restore	-	Renew & Restore Hand Wash - Lemon Myrtle & Lime	Not marketed as antibacterial	NO CLAIMS
Hand wash	Sasy n Savy	-	Sasy n Savy Australian Fig n Pink Cedar Wash	Not marketed as antibacterial	NO CLAIMS
Hand wash	Simply Clean	-	LEMON MYRTLE HAND WASH	Not marketed as antibacterial	NO CLAIMS
Hand wash	Sukin	-	Sukin Art Series Anna Cole Hand Wash	Not marketed as antibacterial	NO CLAIMS
Hand wash	Thank You	-	Thank You Botanical Cedarwood Handwash	-	NO CLAIMS
Hand wash	Touch	-	Antibacterial Hand Wash	Protects hands against 99.99% of germs and bacteria	Kills 99.9% of germs OR Kills 99.99% of germs
Hand wash	Tricare	-	Tricare Caramel swirl cocooning liquid hand wash	Not marketed as antibacterial	NO CLAIMS
Hand wash	Woodsman	-	Woodsman Skincare for Men Hand Wash Wild Rum Scent	Not marketed as antibacterial	NO CLAIMS
Laundry sanitiser	Canesten	-	Canesten Disinfectant Laundry Sanitiser	Kills 99.9% of germs	Kills 99.9% of germs OR Kills 99.99% of germs
Laundry sanitiser	Clean Boost	-	Clean Boost Laundry Sanitiser	Eliminates 99.9% of germs	Kills 99.9% of germs OR Kills 99.99% of germs
Laundry sanitiser	Coles	-	Coles Laundry Sanitiser	Kills 99.9% of germs	Kills 99.9% of germs OR Kills 99.99% of germs
Laundry sanitiser	Dettol	-	Dettol Antibacterial Laundry Sanitiser	Kills 99.9% of germs	Kills 99.9% of germs OR Kills 99.99% of germs
Laundry sanitiser	Di San	-	Di San Laundry Sanitiser	Eliminates 99.9% of bacteria	Kills 99.9% of germs OR Kills 99.99% of germs
Laundry sanitiser	Pine O Cleen	-	Pine O Cleen Anti Bacterial Laundry Sanitiser Odour Active	Kills 99.9% of bacteria	Kills 99.9% of germs OR Kills 99.99% of germs
Laundry sanitiser	Supreme	-	Australian Made Antibacterial Laundry Sanitiser	Kills 99% of germs and viruses	Kills 99.9% of germs OR Kills 99.99% of germs	Kills (insert microbe name or indication of spectrum of activity)
Mouthwash	All Smiles	-	All Smiles Total Care Mint Mouthwash	Fights germs that causes bad breath and plaque	Kills bacteria/germs (insert context)
Mouthwash	All Smiles	-	All Smiles All In One Mouthwash	Helps kill bacteria left behind after brushing	Kills bacteria/germs (insert context)
Mouthwash	Biotene	-	Biotene Mouthwash Dry Mouth Relief Fresh Mint	-	NO CLAIMS
Mouthwash	Cepacaine	AUST R 1-0096	Cepacaine Mouthwash Liquid	Antibacterial action	Antibacterial/kills bacteria
Mouthwash	Cepacol	-	Cepacol Mouthwash Mint	Kills germs	Antibacterial/kills bacteria
Mouthwash	Coles	-	Coles Mint Fresh Mouthwash	Fights bacteria	Antibacterial/kills bacteria
Mouthwash	Coles	-	Coles Pro Total Care Mouthwash	Fights bacteria	Antibacterial/kills bacteria
Mouthwash	Coles	-	Coles Pro Zero Mouthwash	-	NO CLAIMS
Mouthwash	Colgate	-	Colgate Savacol Antiseptic Mouthwash Mint Mouth & Throat Rinse	Antiseptic mouth and throat rinse	For (insert use/injury)
Mouthwash	Colgate	-	Colgate Savacol Alcohol Free Antiseptic Mouthwash	Antiseptic mouth and throat rinse	For (insert use/injury)
Mouthwash	Colgate	-	Colgate Plax Antibacterial Mouthwash Freshmint Alcohol Free	Kills 99.9% of germs	Kills 99.9% of germs OR Kills 99.99% of germs
Mouthwash	Colgate	-	Colgate Plax Antibacterial Mouthwash Peppermint Alcohol Free	Kills 99.9% of germs	Kills 99.9% of germs OR Kills 99.99% of germs
Mouthwash	Colgate	-	Colgate Peroxyl Oral Cleanser Mouthwash Mint Oral Rinse		NO CLAIMS
Mouthwash	Colgate	-	Colgate Neutrafluor 220 Daily Fluoride Mouth Rinse Mint	-	NO CLAIMS
Mouthwash	Colgate	-	Colgate Optic White Alcohol Free Whitening Mouthwash With Optic Brightener	-	NO CLAIMS
Mouthwash	Curacept	-	CURASEPT CHLORHEXIDINE MOUTH RINSE 0.12%	-	NO CLAIMS
Mouthwash	Dr Organic	-	DR ORGANIC Aloe Vera Mouthwash	-	NO CLAIMS
Mouthwash	Grants	-	Grants Xylitol Mouthwash	-	NO CLAIMS
Mouthwash	Henry Blooms	-	Henry Blooms Probiotic Mouthwash Peppermint	-	NO CLAIMS
Mouthwash	Listerine	-	Listerine Total Care Antibacterial Mouthwash	Antibacterial	Antibacterial/kills bacteria
Mouthwash	Listerine	-	Listerine Zero Alcohol Antibacterial Mouthwash	Kills 99% of bad breath germs	Kills 99.9% of germs OR Kills 99.99% of germs
Mouthwash	Listerine	-	Listerine Zero Alcohol Antibacterial Mouthwash Cherry Blossom&peach	Kills germs for long-lasting fresh breath	Kills bacteria/germs (insert context)
Mouthwash	Listerine	-	Listerine Freshburst Antibacterial Mouthwash	Kills germs that cause bad breath and plaque	Kills bacteria/germs (insert context)
Mouthwash	Listerine	-	Listerine Bright White Multi Action Whitening Mouthwash	-	NO CLAIMS
Mouthwash	Listerine	-	Listerine Smart Rinse Anti Cavity Kids' Mouthwash Berry Shield	Removes germs missed by brushing	Removes/washes away bacteria
Mouthwash	Oral-B	-	Oral-B Clinical Alcohol Free Flouride Rinse Clean Mint Mouthwash	Fights bacteria	Antibacterial/kills bacteria
Mouthwash	Oral-B	-	Oral B Pro-Health Multi-Protection Anti-Plaque Mouthwash Refreshing Mint	Fights germs and plaque	Kills bacteria/germs (insert context)
Mouthwash	Oral-B	-	Oral-b 3d White Diamond Strong Teeth Whitening Mouthwash Clean Mint	Kills bad breath germs	Kills bacteria/germs (insert context)
Mouthwash	Red Seal	-	Natural Mouthwash - Thyme Extract	Kills 99% of germs	Kills 99.9% of germs OR Kills 99.99% of germs
Mouthwash	Sensodyne	-	Sensodyne Mouthwash Alcohol Free Cool Mint Gentle	-	NO CLAIMS
Soap	-	-	KOi Lavender & Argan Oil Bar Soap	No antimicrobial claims	NO CLAIMS
Soap	-	-	Lux Velvety Skin Bar Soap Soft Caress	No antimicrobial claims	NO CLAIMS
Soap	Anihana	-	Anihana Soap Bar Peach & Manuka Honey	No antimicrobial claims	NO CLAIMS
Soap	Balnea	-	Balnea Sorbolene Unscented Soap	No antimicrobial claims	NO CLAIMS
Soap	Beach Road Naturals	-	Beach Road Natural Lavender & Camomile Castile Body Bar	No antimicrobial claims	NO CLAIMS
Soap	Cashmere Boquet	-	Cashmere Bouquet Bar Soap Lavender 100g X4 Pack	No antimicrobial claims	NO CLAIMS
Soap	Cetaphil	-	Cetaphil Antibacterial Cleansing Bar For Face & Body	Antibacterial	Antibacterial/kills bacteria
Soap	Coles	-	Coles Soap Laundry | 4 pack	No antimicrobial claims	NO CLAIMS
Soap	Cussons	-	Cussons Prize Medal Oatmeal Bar Soap	No antimicrobial claims	NO CLAIMS
Soap	Dettol	-	Dettol Soap Bar Citrus Fresh	Helps remove odour causing germs	Kills bacteria/germs (insert context)
Soap	Dettol	-	Dettol Sapoderm Hygienic Bar Soap For Acne Prone And Oily Skin	Removes odour-causing germs	Removes/washes away bacteria
Soap	Dove	-	Dove Beauty Bar 4 Pack Soap	Helps wash away bacteria	Removes/washes away bacteria
Soap	Dove	-	Dove Soap Beauty Bar Shea Butter	Helps wash away bacteria	Removes/washes away bacteria
Soap	Dove	-	Dove Beauty Bar Fresh Touch	Helps wash away bacteria	Removes/washes away bacteria
Soap	Dr. Bronner's	-	Dr Bronner's Lavender Soap Bar	No antimicrobial claims	NO CLAIMS
Soap	Ecostore	-	Ecostore Lemongrass Soap Bar	No antimicrobial claims	NO CLAIMS
Soap	Freshwater farm	-	Freshwater Farm Australia Blue Cypress + Juniper Berry Oil Calming Body Bar	No antimicrobial claims	NO CLAIMS
Soap	Johnson's	-	Johnson & Johnson Baby Soap Twin Pack	No antimicrobial claims	NO CLAIMS
Soap	Natm	-	Natm Soap Colloidal Oatmeal	No antimicrobial claims	NO CLAIMS
Soap	Natural Australian	-	Australian Triple Milled Soap Kakadu Plum & Pink Lilly	No antimicrobial claims	NO CLAIMS
Soap	Natures Commonscents	-	Natures Commonscents Goats Milk Soap	No antimicrobial claims	NO CLAIMS
Soap	Nivea	-	NIVEA Crème Soft Soap Bar Moisturising 100g Twin Pack	No antimicrobial claims	NO CLAIMS
Soap	Nudy Rudy	-	Nudy Rudy Berrylicious Soap	No antimicrobial claims	NO CLAIMS
Soap	Only Good	-	Only Good Repairing Body Bar	No antimicrobial claims	NO CLAIMS
Soap	Palmolive	-	Palmolive Naturals Replenishing Bar Soap Milk & Honey	No antimicrobial claims	NO CLAIMS
Soap	Palmolive	-	Palmolive Gold Bar Soap Daily Deodorant protection	Gently removes germs	Removes/washes away bacteria
Soap	Pears	-	Pears Transparent Value Pack 3x125g	No antimicrobial claims	NO CLAIMS
Soap	Pears	-	Pears Transparent Soap Pure And Gentle With Mint Extracts	No antimicrobial claims	NO CLAIMS
Soap	Pears	-	Pears Soap Oil Clear Triple Pack	No antimicrobial claims	NO CLAIMS
Soap	Priya	-	Priya Australian Sandalwood Body Balance Bar	No antimicrobial claims	NO CLAIMS
Soap	Protex	-	Protex Antibacterial Bar Soap Fresh Long lasting Freshness	Eliminates 99.9% of bacteria	Kills 99.9% of germs OR Kills 99.99% of germs
Soap	Sunlight	-	Sunlight Laundry Soap Bar	No antimicrobial claims	NO CLAIMS
Soap	The Australian Country Life	-	Country Life White Fresh Linen Soap	No antimicrobial claims	NO CLAIMS
Soap	Thursday Plantation	-	Thursday Plantation Tea Tree Soap	No antimicrobial claims	NO CLAIMS
Soap	Tom's of Maine	-	Toms of Maine Natural Beauty Bar Lavender & Shea	No antimicrobial claims	NO CLAIMS
Soap	Velvet	-	Velvet Sorbolene Soap | 2 pack	No antimicrobial claims	NO CLAIMS
Soap	Woolworths Essentials	-	Essentials Pure Bar Soap Pure	No antimicrobial claims	NO CLAIMS
Spray cleaning product	-	-	Jif Power & Shine Antibac Spray	99.99% germ kill	Kills 99.9% of germs OR Kills 99.99% of germs
Spray cleaning product	A80 SANI SPRAY	-	A80 SANI SPRAY SURFACE SANITISER	Kills 99.9% of germs on contact	Kills 99.9% of germs OR Kills 99.99% of germs
Spray cleaning product	Ajax	-	Ajax® Spray n' Wipe Multi-Purpose Antibacterial Disinfectant Bathroom Cleaner	Kills 99.9% of germs	Kills 99.9% of germs OR Kills 99.99% of germs
Spray cleaning product	Ajax	-	Ajax® Spray n' Wipe Triple Action Glass Cleaner	-	NO CLAIMS
Spray cleaning product	Aussie Clean	-	Aussie Clean Shower & Bath Cleaning Spray	Antibacterial, Household grade disinfectant	Antibacterial/kills bacteria	Household-grade disinfectant
Spray cleaning product	Cleera	-	Cleera Antibacterial Spray Cleaner	"hospital strength"	Hospital-grade disinfectant
Spray cleaning product	Coles Ultra	-	Coles Cleaner Bath & Shower	Kills 99.9% of bacteria	Kills 99.9% of germs OR Kills 99.99% of germs
Spray cleaning product	Coles Ultra	-	Coles Ultra Multi-Purpose Cleaner Trigger Spray Lemon Fresh	Kills 99.9% of germs	Kills 99.9% of germs OR Kills 99.99% of germs
Spray cleaning product	Dettol	-	Dettol Healthy Clean Antibacterial Bathroom Cleaner Trigger Spray	Kills 99.9% of germs including E. coli and S. aureus	Kills (insert microbe name or indication of spectrum of activity)	Kills 99.9% of germs OR Kills 99.99% of germs
Spray cleaning product	Dettol	-	Dettol Healthy Clean Antibacterial Kitchen Cleaner Trigger Spray	Kills 99.9% of germs including E. coli and S. aureus	Kills (insert microbe name or indication of spectrum of activity)	Kills 99.9% of germs OR Kills 99.99% of germs
Spray cleaning product	Dettol	-	DETTOL TRU CLEAN ANTIBACTERIAL MULTIPURPOSE CLEANING TRIGGER ZESTY CITRUS & LEMONGRASS	Kills 99.9% of germs including S. aureus, Salmonella, P. Aeruginosa, E. coli, Poliovirus, Herpes Simplex Virus Type 1	Kills (insert microbe name or indication of spectrum of activity)	Kills 99.9% of germs OR Kills 99.99% of germs
Spray cleaning product	Dettol	-	DETTOL HEALTHY CLEAN MULTIPURPOSE TRIGGER CRISP APPLE	Kills 99.9% of germs including Salmonella, E. coli and S. aureus	Kills (insert microbe name or indication of spectrum of activity)	Kills 99.9% of germs OR Kills 99.99% of germs
Spray cleaning product	Dettol	-	Dettol Multipurpose Disinfectant Trigger Spray Lime And Mint	Kills 99.9% of germs	Kills 99.9% of germs OR Kills 99.99% of germs
Spray cleaning product	Easy-Off BAM	-	Easy-off Bam Bathroom Bleach Trigger Spray	Kills 99.9% of germs, hospital-grade disinfectant	Kills 99.9% of germs OR Kills 99.99% of germs	Hospital-grade disinfectant
Spray cleaning product	Easy-Off BAM	-	Easy-off Bam Bathroom Soap Scum Cleaner Trigger Spray	-	NO CLAIMS
Spray cleaning product	Ecozone	-	Ecozone bathroom cleaner	No antimicrobial claims	NO CLAIMS
Spray cleaning product	Exit Mould	-	Exit Mould Mould & Stain Remover Cleaner Trigger Spray	Eliminates germs	Antibacterial/kills bacteria
Spray cleaning product	Herbon	-	Herbon Multi Purpose Spray	No antimicrobial claims	NO CLAIMS
Spray cleaning product	Lovekins Home	-	Lovekins Multi Surface Spray Bundle	Antibacterial	Antibacterial/kills bacteria
Spray cleaning product	McLintocks	-	Nifti Household Cleaner All Purpose Trigger Spray	Kills 99.9% of germs	Kills 99.9% of germs OR Kills 99.99% of germs
Spray cleaning product	Method	-	Method Multi-purpose Cleaner Pink Grapefruit	No antimicrobial claims	NO CLAIMS
Spray cleaning product	Morning Fresh	-	MORNING FRESH 4-IN-1 MULTI ACTION SPRAY CITRUS	Kills 99.9% of germs	Kills 99.9% of germs OR Kills 99.99% of germs
Spray cleaning product	Mr Bean	-	WHITELEY MR BEAN AIR FRESHENER & CLEANER	Kills 99.9% of bacteria	Kills 99.9% of germs OR Kills 99.99% of germs
Spray cleaning product	Natures Organics	-	Earth Choice Shower Cleaner Trigger Spray	Natural Antibacterial	Antibacterial/kills bacteria
Spray cleaning product	Nifti	-	Nifti Household Cleaner All Purpose Trigger Spray	-	NO CLAIMS
Spray cleaning product	Organic Choice	-	Multi Purpose Cleaner (Lemongrass & Australian Myrtle)		NO CLAIMS
Spray cleaning product	Ozkleen	-	Ozkleen Ozkleen Multi-purpose Power Spray Peppermint	Kills 99.9% of germs including Salmonella, E. coli and Staphylococcus, Hospital-grade disinfectant	Kills (insert microbe name or indication of spectrum of activity)	Kills 99.9% of germs OR Kills 99.99% of germs	Hospital-grade disinfectant
Spray cleaning product	Pine O Cleen	-	Pine O Cleen Disinfectant Multipurpose Cleaner Trigger Spray 750ml Crisp Apple	Kills 99.9% of germs including E. coli, Salmonella, H1N1 virus, Rhinovirus, Polio virus, herpes virus	Kills (insert microbe name or indication of spectrum of activity)	Kills 99.9% of germs OR Kills 99.99% of germs
Spray cleaning product	Pine O Cleen	-	Pine O Cleen Simply Disinfectant Multipurpose Cleaner Trigger Spray 500ml Grapefruit	Kills 99.9% of germs including E. coli, Salmonella, H1N1 virus, Rhinovirus, Polio virus, herpes virus	Kills (insert microbe name or indication of spectrum of activity)	Kills 99.9% of germs OR Kills 99.99% of germs
Spray cleaning product	Pine O Cleen	-	Pine O Cleen Brand New Day Multipurpose Trigger Spray Mandarin & Ginger Lily	Kills 99.9% of germs including E. coli, Salmonella, S. aureus and P. aeruginosa	Kills (insert microbe name or indication of spectrum of activity)	Kills 99.9% of germs OR Kills 99.99% of germs
Spray cleaning product	Saba Organics	-	Saba Organics Multi-Purpose Cleaner - Lemon Blast	Kills 99.9% of germs	Kills 99.9% of germs OR Kills 99.99% of germs
Spray cleaning product	Simply Clean	-	LEMON MYRTLE SPRAY & WIPE	Kills 99.999% of germs	Kills >99.99% of germs
Spray cleaning product	Star Drops	-	The Pink Stuff - The Miracle Multi-Purpose Cleaner	-	NO CLAIMS
Spray cleaning product	Temple & Webster	-	Lemon Tea Tree & Mandarin Bench Spray	No antimicrobial claims	NO CLAIMS
Spray cleaning product	Vanish Preen	-	Vanish Preen Gold Fabric Stain Remover Spray	-	NO CLAIMS
Spray cleaning product	White King	-	White King Multi Surface Bathroom Cleaner	Kills germs/antibacterial	Antibacterial/kills bacteria
Spray cleaning product	White King	-	White King Mould and Soap Scum Remover	Kills 99.99% of germs including Salmonella, E. coli, Staphylococcus	Kills (insert microbe name or indication of spectrum of activity)	Kills 99.9% of germs OR Kills 99.99% of germs
Spray cleaning product	White King	-	White King Disinfectant Cleaner Ready to Use Spray	Kills 99.99% of germs	Kills 99.9% of germs OR Kills 99.99% of germs
Spray cleaning product	ZEROco	-	Multi-Purpose Cleaner Combo	No antimicrobial claims	NO CLAIMS
Throat lozenges	Anticol	-	ANTICOL Anticol 10 Lozenges	-	NO CLAIMS
Throat lozenges	Betadine	AUST R 227167	Betadine Sore Throat Lozenges Soothing Honey & Lemon Flavour 36 Pack	Helps kill bacteria	Antibacterial/kills bacteria
Throat lozenges	Betadine	AUST R 288300	Betadine Sore Throat Lozenges Anaesthetic Honey & Lemon Flavour	Antibacterial action	Antibacterial/kills bacteria
Throat lozenges	Bioglan	AUST L 149331	Bioglan Throat Clear Honey & Lemon 20 Lozenges	-	NO CLAIMS
Throat lozenges	Codral	AUST R 247892	Codral Sore Throat Lozenges Antibacterial + Anaesthetic Lime & Lemon 36 Lozenges	Antibacterial	Antibacterial/kills bacteria
Throat lozenges	Difflam	AUST R 72150	Difflam Sore Throat Sugar Free Honey And Lemon 16 Lozenges	Antibacterial	Antibacterial/kills bacteria
Throat lozenges	Difflam	AUST R 210426	Difflam Plus Anaesthetic Sugar Free Honey And Lemon 16 Lozenges	Antibacterial action that helps kill bacteria	Antibacterial/kills bacteria
Throat lozenges	DURO-TUSS	AUST R 158201	DURO-TUSS Chesty Cough Lozenges Lemon 24 Lozenges	Antibacterial	Antibacterial/kills bacteria
Throat lozenges	Nestle	AUST L 90861	Buttermenthol Honey 3x10 Lozenge Multipack	-	NO CLAIMS
Throat lozenges	Soothers	-	Soothers Blackcurrant Lozenges	-	NO CLAIMS
Throat lozenges	Soothers	-	Soothers Honey/Lemon Lozenges	-	NO CLAIMS
Throat lozenges	Strepsils	AUST R 287475	Strepsils Extra Honey Lemon Lozenges 36pk Fast Numbing Sore Throat Pain Relief with Anaesthetic	Antibacterial	Antibacterial/kills bacteria
Throat lozenges	Strepsils	AUST R 14975	Strepsils Throat Lozenges Soothing Honey & Lemon 36 Pack	Double antibacterial action	Kills (insert microbe name or indication of spectrum of activity)
Throat lozenges	Strepsils	AUST R 14973	Strepsils Throat and Nose Lozenges 16pk Antibacterial Menthol	Double antibacterial action	Kills (insert microbe name or indication of spectrum of activity)
Toilet cleaners	A1 chemicals	-	TOILET CLEANER 101	no antimicrobial claims	NO CLAIMS
Toilet cleaners	Abode	-	Abode Toilet Cleaner 1 Ltr Squeeze Bottle	No antimicrobial claims	NO CLAIMS
Toilet cleaners	Bref	-	BREF DELUXE ACTIVE GEL DELICATE MAGNOLIA	Kills 99.99% of germs	Kills 99.9% of germs OR Kills 99.99% of germs
Toilet cleaners	Clean Plus Chemicals	-	Toilet blowl cleaner non acidic	no antimicrobial claims	NO CLAIMS
Toilet cleaners	Coles Ultra	-	Coles Marine Fresh Toilet Cleaner Gel	Kills 99.9% of germs including COVID-19	Kills (insert microbe name or indication of spectrum of activity)	Kills 99.9% of germs OR Kills 99.99% of germs
Toilet cleaners	Coles Ultra	-	Coles Ultra Citrus Fresh Toilet Cleaner Gel	Kills 99.99% of germs, hospital grade disinfectant	Kills 99.9% of germs OR Kills 99.99% of germs	Hospital-grade disinfectant
Toilet cleaners	Coles Ultra	-	Coles Ultra Oxi Bleach Tropical Toilet Gel	Kills 99.99% of germs	Kills 99.9% of germs OR Kills 99.99% of germs
Toilet cleaners	Domestos	-	Domestos Disinfectant Bleach Mountain Fresh	Hospital-grade disinfectant	Hospital-grade disinfectant
Toilet cleaners	Dominant	-	Dominanat toilet cleaner	Kills 99.9% of germs	Kills 99.9% of germs OR Kills 99.99% of germs
Toilet cleaners	Duck	-	DUCK® DEEP ACTION GEL	Kills 99.9% of germs	Kills 99.9% of germs OR Kills 99.99% of germs
Toilet cleaners	Earth Choice	-	Earth Choice Aqua Toilet Cleaner		NO CLAIMS
Toilet cleaners	Earthwise	-	Earthwise Toilet Cleaner Orange & Eucalyptus	Kills 99.9% of germs including Salmonella, E. coli, Staphylococcus	Kills (insert microbe name or indication of spectrum of activity)	Kills 99.9% of germs OR Kills 99.99% of germs
Toilet cleaners	Glitz	-	Glitz 750ml Oomph Citrus Toilet Cleaner	Kills 99.9% of germs, household-grade disinfectant	Kills 99.9% of germs OR Kills 99.99% of germs	Household-grade disinfectant
Toilet cleaners	Harpic	-	Harpic Oxi Action Toilet Cleaner Crystals	Kills germs on contact, hospital-grade disinfectant	Antibacterial/kills bacteria	Hospital-grade disinfectant
Toilet cleaners	Harpic	-	Harpic Fresh Power Toilet Cleaner Tropical Blossom	Kills odour-causing bacterial, household-grade disinfectant	Antibacterial/kills bacteria	Household-grade disinfectant
Toilet cleaners	Harpic	-	Harpic Citrus White & Shine Bleach Gel	Kills 99.9% of germs and bacteria including COVID-19, hospital-grade disinfectant	Kills (insert microbe name or indication of spectrum of activity)	Kills 99.9% of germs OR Kills 99.99% of germs
Toilet cleaners	Harpic	-	Harpic Platinum Pro Shield Marine Explosion Liquid Toilet Cleaner	Kills 99.9% of germs, household-grade disinfectant	Kills 99.9% of germs OR Kills 99.99% of germs	Household-grade disinfectant
Toilet cleaners	Harpic	-	Harpic White & Shine 10X Toilet Cleaner	Kills 99.9% of germs	Kills 99.9% of germs OR Kills 99.99% of germs
Toilet cleaners	Harpic	-	Harpic Blue Power Toilet Cleaner	-	NO CLAIMS
Toilet cleaners	Harpic	-	Harpic White & Shine Bleach Toilet Cistern Block 2 pack	Flushes germs	Removes/washes away bacteria
Toilet cleaners	Harpic	-	Harpic Eco Fresh Toilet Gel Eucalyptus	Removes 99.9% of E. coli	Removes/washes away bacteria
Toilet cleaners	Macro	-	Macro Toilet Cleaner Lime & Mint	Kills 99.9% of germs, household-grade disinfectant	Kills 99.9% of germs OR Kills 99.99% of germs	Household-grade disinfectant
Toilet cleaners	Power Force	-	Power Force Bright & Clean Thick Bleach Toilet Gel	Hospital grade disinfectant	Hospital-grade disinfectant
Toilet cleaners	Simply Clean	-	AUSTRALIAN EUCALYPTUS TOILET CLEANER	Kills 99.9% of germs	Kills 99.9% of germs OR Kills 99.99% of germs
Toilet cleaners	Sonett	-	Toilet Cleaner Mint-Myrtle	No antimicrobial claims	NO CLAIMS
Toilet cleaners	Strike Pro	-	Strike Pro Antibacterial Bleach Gel Toilet Cleaner Lemon Blast	Kills 99.99% of germs, hospital grade disinfectant	Kills 99.9% of germs OR Kills 99.99% of germs	Hospital-grade disinfectant
Toilet cleaners	Strike Pro	-	Strike Pro Antibacterial Oxy Gel Toilet Cleaner Summer Florals	Kills 99.99% of germs	Kills 99.9% of germs OR Kills 99.99% of germs
Toilet cleaners	Strike Pro	-	Strike Pro Antibacterial Power Gel Toilet Cleaner Marine Fresh	Kills 99.99% of germs	Kills 99.9% of germs OR Kills 99.99% of germs
Toilet cleaners	Undo This Mess	-	Undo This Mess Toilet Cleaner Eucalyptus & Mint	Blasts away germs	Kills bacteria/germs (insert context)
Toilet cleaners	White King	-	White King Power Clean In Cistern Bleach & Blue 2 Pack	Kills germs	Antibacterial/kills bacteria
Toilet cleaners	White King	-	White King Toilet Gel Lemon	Kills 99.99% of germs, hospital grade disinfectant	Kills 99.9% of germs OR Kills 99.99% of germs	Hospital-grade disinfectant
Toilet cleaners	White King	-	White King Toilet Gel With Added Stain Remover	Kills 99.99% of germs	Kills 99.9% of germs OR Kills 99.99% of germs
Toilet cleaners	White King	-	White King Powerclean Bathroom Gel	Kills 99.99% of germs	Kills 99.9% of germs OR Kills 99.99% of germs
Toilet cleaners	White King	-	White King In-Bowl Flex Cage	-	NO CLAIMS
Toilet cleaners	Woolworths Essentials	-	Essentials Toilet Cleaner Blocks		NO CLAIMS
